# Supplementary material for: Transcriptional profiling of long non-coding RNAs regulating fruit cracking in Punica granatum L. under bagging
Source: Front Plant Sci. 2022 Oct 11;13:943547. doi: 10.3389/fpls.2022.943547 (PMC9592827; doi:10.3389/fpls.2022.943547)
Supplement: Supplementary Figure 1 — The expression patterns of ten lncRNAs. [file DataSheet_1.zip]

Archive with 9 entries (9 files):
- supplementary materials/Figure S1. The expression patterns of ten lncRNAs..jpg
- supplementary materials/Table S1. Primers for quantitative real-time PCR.xlsx
- supplementary materials/Table S2. Expression levels of all lncRNAs.xls
- supplementary materials/Table S3. Differentially expressed lncRNAs in FC vs FNC.xlsx
- supplementary materials/Table S4. Differentially expressed lncRNAs in FB vs FC.xls
- supplementary materials/Table S5.  Cis targets of DELs in FC and FNC.xls
- supplementary materials/Table S6.  Trans targets of DELs in FC and FNC.xlsx
- supplementary materials/Table S7.  Cis targets of DELs in FB and FC.xlsx
- supplementary materials/Table S8.  Trans targets of DELs in FB and FC.xlsx
