# Supplementary material for: Transcriptional profiling of long non-coding RNAs regulating fruit cracking in Punica granatum L. under bagging
Source: Front Plant Sci. 2022 Oct 11;13:943547. doi: 10.3389/fpls.2022.943547 (PMC9592827; doi:10.3389/fpls.2022.943547)
Supplement: Supplementary Figure 1 — The expression patterns of ten lncRNAs. [file DataSheet_1.zip › supplementary materials/Table S1. Primers for quantitative real-time PCR.xlsx]

## Sheet: Sheet1
Table S1. Primers for quantitative real-time PCR
lncRNA_id	Primer sequence（5’-3’）
TCONS_00003580	F:GGTAGACGCTACGGACTTAATTGG; R:CCAGGGTTTCTCTGAATTTGAAAGTTG
TCONS_00003922	F:TCAGTCCGCACACCCCATAACC; R:GAGCTTCCAAGGCCATCTCCAATC
TCONS_00016510	F:TGGTCCTTCTTGTGGCGATTGC; R:CTCCACCTCCATAACCACCAACAC
TCONS_00022810	F:GCGATCACGACCATTTCAACAACAG; R:GCTGACAAGAGGAGCCATCTGATG
TCONS_00003921	F:TCAGTCCGCACACCCCATAACC; R:GAGCTTCCAAGGCCATCTCCAATC
TCONS_00034892	F:ATGGCAGCAGAGTGTGGCATTG; R:CGGGTTTCGCTCGTGGAACTAG
XR_004156077.1	F:CTGATCCATTGGTAGTTGCCGACTC; R:CGTTTGAGGGCTGTGGCTGATG
XR_004151985.1	F:ATTCCCTCTTGGGTATTCAGCTTCG; R:GGATTGGACCAGTGACGCAGTG
XR_004157802.1	F:GTGGATAGAATCGAGCTGGGAAGTG; R:CCCGAGGCACCCGTTCATTTATC
XR_004156228.1	F:GAGAAAGCTGCAACATTCACGACTG; R:GCGGATGACCCACAACAGTAACC
ACTIN	F:AGTCCTCTTCCAGCCATCTC; R:CACTGAGCACAATGTTTCCA
