# Supplementary material for: Transcriptional profiling of long non-coding RNAs regulating fruit cracking in Punica granatum L. under bagging
Source: Front Plant Sci. 2022 Oct 11;13:943547. doi: 10.3389/fpls.2022.943547 (PMC9592827; doi:10.3389/fpls.2022.943547)
Supplement: Supplementary Figure 1 — The expression patterns of ten lncRNAs. [file DataSheet_1.zip › supplementary materials/Table S2. Expression levels of all lncRNAs.xls]

## Sheet: counts_anno
Table S2. Expression levels of all lncRNAs
lncRNA_id	FB1	FB2	FB3	FC1	FC2	FC3	FNC1	FNC2	FNC3
TCONS_00000110	37.4843	6.17166	3.54799	26.1432	27.5326	11.8153	10.9038	5.71268	9.52258
TCONS_00000267	33.8819	25.7481	12.3309	47.0126	32.7736	16.6078	27.1849	6.83662	27.0359
TCONS_00000290	36.3884	31.7421	11.6488	46.1089	24.328	4.18962	38.1358	13.4322	28.315
TCONS_00000456	7.41076	836.092	0.644357	5277.19	3433.47	0.057392	80.3279	1062.7	77.2684
TCONS_00000457	38.8438	239.333	1.53467	464.844	461.046	0.171178	113.949	329.332	107.732
TCONS_00000458	2731.65	10176.1	338.745	13113.1	13172.3	56.2181	4651.79	10775.4	3928.09
TCONS_00000459	9247.68	30941.2	1109.42	44220.9	50793.9	298.154	20991.5	33057.8	21158.8
TCONS_00000460	108.679	144.255	13.2085	257.423	260.005	1.08409	124.219	205.022	107.464
TCONS_00000461	2.40637	17.0376	0.243186	1.64689	17.7888	0.094163	11.2231	3.454	7.90695
TCONS_00000462	3.29923	8.14926	0.382735	1.53885	16.6335	0.062307	4.00059	14.8798	4.37992
TCONS_00000463	0	0	6e-06	0	0	0	2e-06	1e-06	2e-06
TCONS_00000464	104.981	60.5934	44.8322	20.8195	72.4931	26.1915	98.0383	112.519	31.6793
TCONS_00000465	0.012946	5.4e-05	0.045434	1.54967	6.86979	0.033196	4e-06	1.1e-05	0.00098
TCONS_00000466	283.529	1194.08	38.824	1320.94	1276.57	5.05779	700.34	1307.83	481.092
TCONS_00000467	15.933	236.541	1.04919	1287.8	783.968	0.382928	221.393	156.15	83.8579
TCONS_00000468	6.07325	66.5753	1.97227	47.3479	96.0212	0.603904	36.1654	12.39	35.0604
TCONS_00000469	12.2951	58.0118	3.24353	83.0132	181.676	0.281295	24.2178	95.2083	8.94585
TCONS_00000470	55.1855	325.069	3.71308	326.182	462.495	0.158678	256.312	254.596	96.0174
TCONS_00000471	337.985	3185.71	28.3411	5928.26	5564.56	4.04707	1328.85	3085.32	1009.29
TCONS_00000472	0.000124	0.740534	0.000226	1550.56	14.8791	0.005144	0.642006	0.639829	1.69542
TCONS_00000473	3889.15	29206.1	365.803	35273.6	46822.2	36.4291	12679.9	30382.2	12886.1
TCONS_00000670	22746.7	25323	30992.1	14699.7	17276.2	32957.5	21075.4	33501.6	26534.1
TCONS_00000757	5486.2	3634.09	8116.2	4165.71	3477.36	7594.36	5085.84	5167.91	4398.51
TCONS_00000761	1448.51	1049.24	1806.2	790.534	657.459	1969.72	982.004	1430.89	1287.92
TCONS_00000991	2003.74	1892.74	2094.28	1763.18	1589.76	1542.13	1859.95	1355.59	2159.37
TCONS_00000994	366.145	400.257	568.101	548.118	480.626	375.17	557.744	336.224	655.921
TCONS_00001196	440.614	95.8729	325.749	460.86	42.6559	110.887	69.7338	652.605	688.929
TCONS_00001238	107.307	49.2109	23.8738	123.884	124.044	40.5779	53.2006	70.2092	73.4272
TCONS_00001240	110.381	88.3737	17.3617	325.378	203.657	19.5622	108.254	77.9507	143.382
TCONS_00001242	4068.13	5567.58	5274.18	2609.96	2533.41	7782.79	4058.21	5660.81	4845.81
TCONS_00001358	1954.52	1406.49	86.1209	6798.4	3871.39	534.357	2068.55	826.526	2995.85
TCONS_00001359	136.206	58.7753	8.91599	259.768	145.88	39.0017	138.87	53.9263	144.72
TCONS_00001360	1689.42	671.796	95.3691	3067.58	1165.61	214.698	764.864	589.662	1562.26
TCONS_00001361	33023.8	21084.5	5811.73	66400.3	46677.5	14084.7	33038.3	30014.8	44710.9
TCONS_00001371	1662.91	1612.54	1076.5	3312.12	1974.01	2924.26	1846.75	1546.52	2549.53
TCONS_00001372	3616.3	5238.5	3296.08	6531.26	5337.01	7819.1	5858.5	3416.76	8127.14
TCONS_00001377	118.09	7.6804	105.841	115.493	1.3095	0	103.589	5.26079	1.29354
TCONS_00001424	181.962	163.676	177.285	244.653	181.443	140.348	188.094	229.239	215.546
TCONS_00001503	10.7143	23.7407	6.99722	41.0462	3.70653	6.69733	20.7972	20.9503	22.2994
TCONS_00001549	9746.08	9373.97	11413.3	8913.24	9210.03	9167.61	9328.7	9441.48	9295.88
TCONS_00001590	47.7776	12.6451	11.1295	43.9379	29.5194	52.2133	39.7035	17.863	21.8823
TCONS_00001609	129.268	133.363	178.754	110.388	113.368	219.18	163.881	169.63	140.396
TCONS_00001653	36.975	26.1281	16.1262	47.6023	26.7606	5.84167	20.4079	24.3242	28.7991
TCONS_00001663	1731.95	1121.29	660.215	1503.99	1340.9	1219.92	1142.12	1137.27	2284.85
TCONS_00001665	1769.04	2862.97	2549.9	4304.04	3098.62	2594.26	3452.06	3004.75	1725.14
TCONS_00001666	338.544	344.89	331.199	365.055	517.279	742.254	538.878	315.277	386.759
TCONS_00001668	5.8437	38.5497	41.1353	69.8807	0.029565	66.6241	0.030113	51.6662	18.4532
TCONS_00001669	14.2184	4.30887	41.2359	0.002153	77.7932	2.65847	9.45139	5.87588	53.7643
TCONS_00001670	10314.5	10212	8194.1	17003.8	17705.6	8112.12	13667.9	10291.3	12420.4
TCONS_00001672	1582.79	917.987	462.554	1161.42	1383.84	930.294	980.019	783.101	1708.99
TCONS_00001673	39.563	10.2218	2.36174	33.2356	58.6166	9.81161	30.6	18.8698	6.11867
TCONS_00001674	45.4491	18.6416	45.4969	58.1062	23.5019	6.44433	1.53245	21.7022	29.2842
TCONS_00001675	0.18418	3.63196	0.155371	0.28121	0.384943	0.041875	11.8771	2.54667	0.000193
TCONS_00001676	58.1053	67.7964	86.8014	89.9741	198.104	44.9333	96.9051	116.751	75.8997
TCONS_00001755	32.3293	4.50311	10.3251	36.1686	38.9058	4.3263	18.3498	37.3913	28.3787
TCONS_00001787	223.733	238.342	260.681	249.478	246.946	288.689	258.36	261.172	230.699
TCONS_00001792	8.12972	16.364	9.52672	16.479	18.3088	8.5475	16.8896	4.13891	15.6682
TCONS_00001874	472.191	507.43	529.716	443.505	418.127	739.809	444.399	344.476	435.209
TCONS_00001934	159.342	93.5071	60.2502	166.897	46.8162	33.4185	96.073	99.3444	111.147
TCONS_00001935	1958.88	1577.72	1163.92	1450.25	1218.16	1442.2	1258.44	1232.25	1273.91
TCONS_00001936	11.2062	0.332451	2.08571	22.8657	43.1008	7.3255	23.8928	35.9082	1.8883
TCONS_00001937	11.5802	0.037948	0.076113	2.02938	2.89758	0.725235	1.38159	11.6813	12.2399
TCONS_00001938	9.42543	10.8355	0.015726	53.7073	68.5386	0.298468	0.570401	3.01646	1.63771
TCONS_00001975	43.7476	21.8468	13.3481	54.2635	91.2099	33.45	41.255	15.7344	40.1702
TCONS_00001980	6.6495	14.5985	2.18504	8.45955	2.17933	0	8.49689	4.33639	6.68905
TCONS_00002328	22.0168	22.7692	9.1564	22.1501	30.3072	0	20.2425	18.1307	6.50774
TCONS_00002362	25.1341	19.2663	6.68323	32.2712	21.7125	6.16376	22.0715	14.796	21.396
TCONS_00002525	120.33	341.755	162.124	191.418	411.516	27.8054	363.333	136.325	187.099
TCONS_00002526	167.071	103.772	203.892	172.925	152.229	348.956	130.506	168.757	169.166
TCONS_00002528	438.012	328.433	396.301	354.828	200.853	489.408	281.265	330.272	354.327
TCONS_00002530	14.6173	12.7696	5.9624	35.0139	19.6792	4.73723	15.8928	14.8551	16.1693
TCONS_00002531	46.379	25.8364	16.7818	52.7903	49.5344	5.68789	23.2737	20.2418	34.5159
TCONS_00002873	33.4335	7.83164	5.17265	38.1901	29.0629	1.30601	15.6092	15.8974	31.9585
TCONS_00003040	32.4553	10.7229	1.22292	75.8667	57.4509	2.50124	23.8255	15.3746	10.8659
TCONS_00003051	48.6928	0	0	0.160962	301.137	55.0233	41.0952	0	0.001561
TCONS_00003112	21.9138	13.4094	8.20319	46.2267	23.1257	2.31812	13.2749	9.06103	10.4984
TCONS_00003135	296.018	158.915	116.117	360.469	264.847	54.9202	226.03	195.473	246.678
TCONS_00003150	44.7077	38.1996	16.1273	48.9542	26.0788	3.63862	54.7761	11.7369	42.6584
TCONS_00003151	37.1412	0	0	22.3207	19.5897	0.598126	7.24307	14.7908	0
TCONS_00003242	859.398	681.952	533.596	651.672	381.123	552.275	695.492	250.472	418.981
TCONS_00003315	13.7723	1.60535	3.3837	27.8983	23.4047	0	8.29266	8.14274	10.3031
TCONS_00003369	27.2056	26.9735	12.738	27.1507	35.0982	0	18.9273	19.3527	28.1536
TCONS_00003370	15.0638	8.08266	10.7146	42.3972	21.2717	3.54864	19.5526	21.1011	10.0586
TCONS_00003393	146.105	151.404	130.48	162.387	177.631	133.582	139.658	120.152	146.239
TCONS_00003402	186.477	68.4524	294	46.0068	58.6247	437.463	155.054	47.9573	170.109
TCONS_00003410	118.61	1162.81	1956.36	500.684	669.025	383.41	1784.49	523.994	1270.5
TCONS_00003566	69.8576	105.435	265.515	42.6688	40.0077	333.476	103.053	76.8952	49.3244
TCONS_00003572	1314.1	7540.8	508.277	6335.9	9139.83	193.294	5917.28	5488.8	2662.86
TCONS_00003573	6018.36	5674.32	8266.94	3413.53	3740.86	8547.95	6181.39	9282.63	6671.4
TCONS_00003575	65.0094	172.559	302.108	4.73911	9.79094	396.891	145.188	357.541	283.431
TCONS_00003576	796.207	745.734	625.821	801.241	792.985	524.614	694.365	1170.48	796.424
TCONS_00003579	355.694	674.461	485.835	246.338	302.591	879.489	542.086	873.747	611.853
TCONS_00003580	1120.67	496.349	1551.88	586.11	239.762	409.782	1008.8	1684.39	865.992
TCONS_00003581	448.388	355.14	545.41	235.11	226.428	569.623	331.717	465.935	493.741
TCONS_00003582	289.684	292.305	314.124	332.687	345.152	275.217	191.665	230.309	363.269
TCONS_00003583	1478.68	1225.82	1890.37	1234.77	1035.92	1601.02	1740.5	1873.13	1173.73
TCONS_00003584	2.89689	0.002422	0.010729	1.5e-05	0.000319	28.4884	0.084955	0.000467	1.81219
TCONS_00003670	0.005479	0.001533	0.029103	0.610934	4.29122	0.1091	0.307821	6.02251	1.23645
TCONS_00003671	12.6681	19.6512	2.28083	40.7354	13.6352	0.996838	21.7437	6.62087	21.2433
TCONS_00003919	3.5e-05	0.327997	2.78831	0	0	0	0.00181	0.813535	0
TCONS_00003921	145.691	79.1149	5.43602	130.773	120.449	3.244	169.902	211.39	314.354
TCONS_00003922	261.553	254.885	18.4175	252.495	254.333	11.0006	401.376	458.243	627.706
TCONS_00003923	3.56478	0	0.528387	2.3958	17.0843	0	0.000662	12.178	0
TCONS_00003990	43.9516	13.1248	6.26095	31.1507	23.6315	1.55756	17.682	19.6991	25.7591
TCONS_00004135	77.5654	68.3095	20.3895	184.81	181.529	13.8319	94.1648	79.9304	87.0849
TCONS_00004228	6480.32	2834.6	3476.27	10623.7	9190.22	1163.97	5999.69	8240.44	6496.53
TCONS_00004246	3.07129	3.10906	3.44014	8.70052	12.4957	0	12.6122	3.17058	13.0927
TCONS_00004343	22.0969	5.12781	7.05918	10.3733	19.579	5.74508	5.23151	25.2203	17.8428
TCONS_00004512	145.272	123.463	129.945	179.022	221.571	74.816	141.976	202.612	203.569
TCONS_00004513	0	11.8572	22.4678	0	0.008765	40.9558	0	0.073577	0
TCONS_00004514	278549	290168	282165	305526	314995	291104	297849	254949	310751
TCONS_00004516	38.3332	79.3908	97.2302	42.4348	47.5392	58.4316	67.5397	56.6957	23.7005
TCONS_00004518	1.70288	0	1.55039	0	0	4.63955	0	0	0
TCONS_00004519	313.399	208.741	120.292	385.374	663.46	131.012	582.674	716.497	344.402
TCONS_00004520	1202.86	1230.98	2064.57	3468.06	2430.6	1373.7	2437.91	1510.33	849.067
TCONS_00004521	11.6888	9.77215	92.2113	1.17313	18.4733	43.4528	27.2395	22.6763	20.3942
TCONS_00004522	34160	29669.8	41430.5	42504.5	50296.8	36530.9	56880.2	53915.9	35631.7
TCONS_00004524	8837.15	7999.26	10178.9	10007.4	8236.91	7765.64	8604.16	5120.29	9103.41
TCONS_00004534	68.1595	79.6583	47.2301	49.1811	65.3079	57.2215	91.1977	34.6207	58.7489
TCONS_00004535	42.5528	69.7809	55.3066	168.972	80.9454	75.6017	148.137	66.3749	43.9127
TCONS_00004538	5373.03	4665.31	6281.83	3524.06	3961.57	7710.47	5221.86	3283.53	3824.85
TCONS_00004539	0.000515	2.63606	73.1168	79.2786	85.9369	39.7609	161.819	62.7822	3.65653
TCONS_00004542	41.0911	31.1239	60.1322	56.2844	100.629	26.3438	23.8913	57.9294	108.675
TCONS_00004543	70.3636	35.092	16.4011	26.9402	49.4846	57.6815	45.9132	59.7142	62.9608
TCONS_00004544	2270.38	2008.14	4026.08	3550.69	2594.78	1976.57	3005.6	1874.75	1279.79
TCONS_00004545	176.272	362.708	273.884	240.207	479.414	121.836	419.233	193.396	362.762
TCONS_00004653	66.4418	56.8749	84.9449	77.7333	95.1593	106.182	72.2609	56.7781	82.8788
TCONS_00004858	19.8373	18.9115	30.7995	38.6772	18.521	76.388	49.3122	14.344	45.3069
TCONS_00004859	1753.46	657.234	1662.6	562.832	433.503	2464.27	874.538	620.216	737.056
TCONS_00004972	82.068	47.5575	28.8026	121.965	105.079	5.50076	68.3469	53.0561	63.4443
TCONS_00004980	4643.74	4433.28	5934.15	4046.4	2505.77	5363.54	5279.2	4774.25	4584.69
TCONS_00005166	201.994	100.225	147.483	142.713	142.9	110.934	179.767	210.004	201.656
TCONS_00005199	42.8541	9.21427	3.87937	25.8062	23.0773	1.89635	15.1808	27.1288	35.8091
TCONS_00005209	0	0	0	40.0687	0	0	0	0	17.7542
TCONS_00005210	0	0	34.0294	0	0	0	0	0	0
TCONS_00005281	111.786	68.7574	43.5667	150.616	108.635	22.1088	82.3797	91.4201	124.33
TCONS_00005335	215.339	199.098	408.454	220.654	101.433	176.747	230.907	164.948	154.07
TCONS_00005544	18.1553	24.9299	21.413	52.3685	30.232	4.99447	26.056	22.5444	29.405
TCONS_00005583	4215.36	4301.82	5772.13	3217.41	3368.19	5379.79	3685.33	4208.26	4375.09
TCONS_00005664	61.854	29.1651	20.0521	73.7817	95.7183	5.43475	46.1782	81.1026	94.008
TCONS_00005755	23.9723	10.2777	6.45249	17.9551	13.7513	6.92134	8.54289	14.3068	4.65112
TCONS_00005923	201.452	74.2842	45.0574	190.739	125.977	34.6836	165.554	115.959	90.6306
TCONS_00006237	35.1085	50.5207	60.8319	30.5496	44.1447	41.0021	45.3402	49.8198	29.5655
TCONS_00006317	27.0617	9.06906	6.45344	30.6294	20.1021	1.6031	3.09725	11.0564	7.78718
TCONS_00006381	7.87117	75.2581	4.95954	90.8755	0	95.9294	99.0801	17.6076	75.5171
TCONS_00006461	506.357	551.756	205.577	1141	926.601	305.761	926.048	516.411	551.409
TCONS_00006462	264.984	301.526	312.202	494.628	398.689	311.605	316.953	426.42	328.066
TCONS_00006473	1670.04	1536.17	1259.28	2314.41	1897.11	1362.86	1197.92	1013.22	1818.96
TCONS_00006474	16032.2	14936.6	18076	13688.2	13122.4	11292.1	12592.4	10363	17272.4
TCONS_00006524	11785.1	14781	17245.8	10187	13080.6	14533.8	12452.4	14394.7	12328.7
TCONS_00006532	22.0824	6.52642	4.92086	19.8979	15.3058	0	3.23472	1.74018	3.37975
TCONS_00006549	48.0701	40.9914	24.0999	82.2302	18.9984	2.15327	76.5358	25.9628	48.9766
TCONS_00006845	94.3597	97.2444	77.6238	76.862	88.5459	65.4515	62.5991	81.0488	96.9933
TCONS_00006887	10.3084	6.77825	5.71082	22.8327	17.386	2.18424	12.3498	10.2616	9.23647
TCONS_00006901	115.752	190.67	101.389	136.583	181.599	216.391	135.954	124.743	146.092
TCONS_00007106	7.3912	1.86578	0	28.9509	17.1253	1.7209	11.1057	15.209	14.9789
TCONS_00007254	44.5844	74.1008	28.5104	46.9624	50.6099	25.9435	36.5858	38.5778	33.2202
TCONS_00007503	574.288	440.577	824.781	653.393	526.384	740.084	560.234	513.73	595.301
TCONS_00007538	51.757	159.868	492.482	24.0982	53.9188	268.799	113.096	98.5626	238.517
TCONS_00007710	198.483	127.43	170.134	185.719	274.867	288.398	224.845	307.772	305.146
TCONS_00007717	44.1262	39.8127	8.05492	52.1935	31.1503	3.36842	31.3845	29.9911	33.4725
TCONS_00007782	24.7409	38.2905	22.9594	59.1861	26.1682	0.931636	27.8981	40.0152	32.3675
TCONS_00007783	9.54054	4.86315	0.007538	10.4272	11.7926	0.57634	14.6966	0.001406	15.1072
TCONS_00007908	12.4795	8.34276	0	15.8717	7.21155	0	4.06063	9.15269	5.74352
TCONS_00007987	0	0	0	0	0	0	2.60336	0	0
TCONS_00008084	24.2119	1.39005	0	94.8621	217.463	8.27633	10.9356	5.64843	11.2674
TCONS_00008148	9.69311	0.348571	21.7368	19.0568	0.478273	19.4416	5.70317	0.02765	3.88245
TCONS_00008149	406.961	244.788	364.569	212.634	247.573	265.095	150.92	301.325	315.558
TCONS_00008302	181288	170622	212191	168651	196301	201683	186187	217779	189954
TCONS_00008303	1573.9	1356.72	1199.18	1439.95	1425.88	1082.94	1512.67	1185.32	1421.46
TCONS_00008395	29.1377	23.1455	45.8092	31.9046	14.7603	10.4509	58.2021	72.6257	189.183
TCONS_00008701	3548.51	53572.9	158.922	146352	138527	25.7842	14709.1	62265.5	16541.3
TCONS_00008702	669.401	659.242	2720.24	375.2	279.147	1285.4	532.411	409.147	317.355
TCONS_00008744	321.901	216.362	103.613	325.679	257.294	32.8156	163.76	148.809	201.059
TCONS_00008757	33.1058	23.1065	3.36361	23.187	34.2635	3.20509	9.93527	16.0048	13.9583
TCONS_00008793	14.4818	12.1727	3.10925	21.2612	16.9081	1.1486	10.0822	7.57106	5.80686
TCONS_00009259	1025.16	1121.27	948.206	872.345	915.488	873.305	1037.28	978.081	1040.7
TCONS_00009271	92.8988	186.231	223.909	354.836	247.389	187.182	210.257	270.772	218.031
TCONS_00009291	29.693	63.0846	13.8803	52.0233	1.60804	57.7181	16.8616	52.8842	48.9791
TCONS_00009292	51.3561	38.2455	27.1696	16.6887	26.369	76.5007	28.7036	35.4588	65.2447
TCONS_00009453	3697.14	4280.04	3116.55	5329.31	5278.26	3140.56	5444.52	4201.26	4701.07
TCONS_00009454	4338.96	6177.29	4216.49	6673.09	6043.47	5641.6	6839.2	4465.42	6388.58
TCONS_00009459	620.828	531.043	729.642	705.187	665.835	502.53	678.923	612.458	623.412
TCONS_00009546	2383.19	1335.5	922.36	1376.13	1421.28	1563.65	1331.38	1364.08	2137.18
TCONS_00009566	8.93315	5.30221	3.48884	16.0542	21.8226	1.75968	12.3261	21.5767	18.2101
TCONS_00009596	21.5456	17.5186	3.63786	25.59	10.4918	2.68778	11.7578	13.7283	18.0501
TCONS_00009634	33.6291	13.6298	26.0958	36.3393	7.58481	131.876	1.43079	17.3416	48.8392
TCONS_00009687	12.6841	16.8488	36.606	13.9596	11.8899	10.7534	15.5153	0.041388	9.31052
TCONS_00009688	72.5908	73.8602	0	108.067	67.0832	0.686942	61.0521	74.4198	114.316
TCONS_00009858	23.4739	7.22703	2.42911	26.721	21.0441	2.39697	16.5428	18.2105	21.8638
TCONS_00009904	48.5059	3.44796	2.012	251.34	345.801	54.7327	51.9747	12.4773	28.7636
TCONS_00009912	74.7728	93.8297	37.5435	48.8923	88.0847	111.977	44.6606	107.343	148.028
TCONS_00009937	664.578	660.69	754.236	583.248	649.334	489.846	452.098	442.304	540.654
TCONS_00010112	59.4408	70.8634	81.9622	43.4141	46.0706	70.9304	51.8277	74.5837	45.5528
TCONS_00010188	0.225324	4.93802	0.317911	0.804376	0.205673	4.04113	2.55092	0.412356	0.113066
TCONS_00010189	110.434	10.804	24.3057	323.281	339.124	12.0066	165.195	78.8875	72.546
TCONS_00010190	27.1463	17.814	0.360184	66.8894	26.5626	0.068913	20.4005	16.2646	37.0496
TCONS_00010191	2932.69	2310.05	781.323	8037.17	7975.03	539.829	4514.39	1805.15	3118.87
TCONS_00010192	1562.29	1270.28	337.83	3671.31	3058.09	337.45	1613.85	1144.88	1234.56
TCONS_00010368	1023.86	1399.09	2259.06	1180.98	1187.79	903.434	870.91	582.383	1126.86
TCONS_00010369	8565.54	8847.67	9686.43	10259.5	8565.5	7815.96	9076.61	7915.7	8183.72
TCONS_00010589	84.616	110.314	63.5174	76.5612	99.7619	68.8387	75.6659	104.686	97.582
TCONS_00010615	1131.96	1141.27	1550.15	1007.64	710.468	823.889	1194.23	1016.11	851.33
TCONS_00010803	22.2719	13.327	6.49067	31.3943	21.5205	2.66506	9.96333	12.979	14.8279
TCONS_00010884	6044.86	6723.08	9353.77	7206.51	7264.99	5849.14	6729.43	3673.79	6186.93
TCONS_00010885	3090.83	3501.61	4183.26	4689.86	4486.33	2229.47	3503.62	1752.17	3326.86
TCONS_00010939	35.0371	5.82903	0	18.1674	25.8748	8.54534	13.9862	35.6259	128.785
TCONS_00010962	8.35745	17.7817	0	11.8537	30.8049	0	17.7244	26.4342	4.52034
TCONS_00011298	230.583	229.413	174.735	206.177	199.786	199.607	157.006	183.467	182.228
TCONS_00011337	3592.64	1881.95	1365.79	5854.57	4436.59	498.743	2794.5	3867.68	3372.31
TCONS_00011436	81.3334	79.5523	91.5902	86.8186	87.315	98.2764	88.0175	79.8674	107.725
TCONS_00011529	4372.54	5358.67	4998.91	4184.1	4006.33	4475.38	4284.05	4824.72	5209.87
TCONS_00011540	63889.2	46463.1	69108.5	39282.2	52249.6	47677	43835.8	56190.1	67869.8
TCONS_00011542	976.968	1011.73	1057.85	794.489	1109.98	1223.64	1081.02	1289.25	1240.19
TCONS_00011543	2712.28	1562.78	4147.25	955.984	1448.87	2991.67	2198.67	2882.3	2398.63
TCONS_00011561	103.632	76.5812	59.5264	120.315	67.8462	53.7545	61.7535	70.9592	86.0021
TCONS_00011623	56.13	6.52737	9.35776	19.9729	27.2234	57.7478	21.6098	11.1768	11.3489
TCONS_00011787	0	0	83.7619	0	0	6.94822	0	0.000203	0
TCONS_00011956	39.8319	38.4942	39.4337	30.1238	38.4272	3.41794	58.9959	41.2388	37.0363
TCONS_00012102	50.8509	41.1537	136.516	72.1809	88.0532	68.9924	110.114	22.1468	75.4982
TCONS_00012104	222.095	144.826	46.6366	251.991	186.857	76.7957	109.05	219.555	287.454
TCONS_00012250	734.989	703.073	832.526	476.43	523.391	759.3	650.492	483.905	762.361
TCONS_00012752	488.862	586.535	1005.99	296.555	157.578	651.269	535.04	753.201	672.361
TCONS_00013168	1675.5	1045.63	1036.57	2013.31	1152.25	1677.2	1987.98	1359.66	1596.27
TCONS_00013175	1.49801	3.34143	32.5799	1.78266	0.449998	3.5157	7.1126	4.53117	7.76372
TCONS_00013176	1.68972	4.68383	39.3308	4.81641	6.0076	35.8134	15.3634	6.80794	14.3707
TCONS_00013251	36.0718	43.5815	53.7444	26.11	13.5416	15.5648	23.4695	31.2151	13.4963
TCONS_00013278	0	21.2014	0	24.5763	0	64.7751	38.0442	0	25.7406
TCONS_00013400	578.16	658.775	869.214	582.261	657.642	535.111	563.598	394.869	613.492
TCONS_00013662	26087.2	20577.7	18349.6	20095.9	21967.8	17578.1	21635.3	24275.6	28822.5
TCONS_00013663	4786.97	2448.7	4243.81	2692.96	2586.6	4712.38	3360.85	3322.72	3939.78
TCONS_00013675	175.959	89.0653	22.565	227.211	177.272	31.786	115.081	77.9089	74.1942
TCONS_00014091	85.9509	71.1318	37.1927	130.943	97.0142	9.84616	100.655	85.9404	65.9722
TCONS_00014452	27.6235	29.4358	29.3557	28.9298	32.2786	14.9446	16.411	20.4039	38.6994
TCONS_00014558	58.4163	48.3186	18.1271	112.958	68.4154	14.6858	47.0265	49.181	37.3581
TCONS_00014561	33.079	16.8698	18.8064	46.769	24.7922	5.3958	20.9713	23.7685	30.236
TCONS_00014562	10.8239	3.61854	0	19.6064	12.392	1.22952	3.69261	9.85397	6.11176
TCONS_00014569	36.4359	34.2102	12.0282	44.9299	38.8232	3.73762	25.3942	23.9772	28.0016
TCONS_00014574	8.18926	3.98703	0	1.94904	4.14747	2.2001	0	2.03224	2.10833
TCONS_00014576	4.85926	4.8609	3.54881	2.0546	5.14613	0	1.92096	0.91732	1.02025
TCONS_00014811	21.0913	4.43342	0	8.95132	7.11564	1.88632	2.16278	4.35423	0
TCONS_00014852	665.344	933.666	1660.65	550.384	204.411	986.567	1086.3	715.999	983.497
TCONS_00015006	59.9712	43.3971	42.4763	61.803	32.6859	54.8095	42.851	25.9481	45.1479
TCONS_00015007	11.9648	6.21663	7.21138	2.89723	15.7018	0	0	3.04636	6.32563
TCONS_00015140	37.6922	25.7226	23.4415	71.4266	47.763	5.37044	40.7381	25.7856	43.9861
TCONS_00015265	519.757	552.812	975.254	71.2605	1990.71	626.386	125.503	726.702	507.73
TCONS_00015318	197.252	121.095	120.041	150.374	129.735	118.685	141.276	106.545	132.195
TCONS_00015327	16.6633	21.7192	8.13139	34.5489	27.3955	39.5801	26.7199	22.3015	13.5093
TCONS_00015392	16.5033	18.4651	0	5.99682	19.0496	14.6255	6.26523	22.8574	16.8633
TCONS_00015429	5.31916	3.48312	49.84	28.864	3.68496	30.1842	12.421	16.4418	11.0828
TCONS_00015430	3.53261	2.82379	10.3333	4.15649	2.68782	41.0371	6.03418	2.50301	25.3169
TCONS_00015507	122.294	49.0971	23.1862	166.679	115.558	9.56984	65.7065	95.7362	87.7102
TCONS_00015518	238.924	244.097	232.243	153.503	229.405	129.606	162.061	201.767	224.863
TCONS_00015586	4552.77	4495.33	4144.33	3362.39	2731.45	3463.09	3878.85	3934.23	3455.41
TCONS_00015622	30.7357	25.5228	83.8361	69.1717	55.6777	33.2018	29.5906	0	33.1559
TCONS_00015676	25.6356	17.0106	8.68213	39.117	35.241	7.33525	29.2902	21.6956	21.9618
TCONS_00015723	1.79451	0	3.80995	8.83949	1.89436	0	0	0	1.89172
TCONS_00015734	22.402	16.8659	54.4881	0	5.08365	2.26627	28.5842	5.08352	0
TCONS_00015850	375.393	399.36	557.376	288.501	437.958	588.935	356.31	260.955	316.144
TCONS_00015921	0	3.46481	0	24.5515	6.74052	2.04305	24.6374	0.142083	10.8471
TCONS_00015922	2.43493	1.12127	20.0654	1.28162	13.4726	1e-06	0	0.000333	7.37982
TCONS_00015923	1.79202	0	36.9433	0.000555	8.73301	2.08123	0.111611	7.99076	0.00167
TCONS_00015924	837.343	335.163	635.698	317.344	305.516	1572.35	425.044	396.582	280.048
TCONS_00015925	5e-06	0	0.064167	3.55731	0.058385	0	19.3717	2.80466	0
TCONS_00015926	72.6231	39.2509	73.7732	3.62248	13.9938	97.9448	38.5622	16.4466	0.741293
TCONS_00015927	7.31405	31.3547	40.7352	7.38049	5.97948	68.1035	52.9436	10.3441	1.94214
TCONS_00015928	9091.78	2365.01	7683.7	2096.46	354.088	5415.98	3558.65	874.449	2039.25
TCONS_00015929	21193.8	11976.9	27756.8	8558.86	9480.21	30636.7	13772.7	12176.6	12946.5
TCONS_00015930	27.1187	88.3067	36.6924	114.354	30.2763	89.8966	76.5876	16.5913	94.6368
TCONS_00015931	2712.27	2080.71	1981.32	2607.59	2930.35	3482.36	2466.53	4575.33	3483.97
TCONS_00016064	112.795	92.9441	65.0515	98.5686	91.8122	43.3162	81.24	74.2013	69.0117
TCONS_00016195	28.1817	20.5128	17.2736	32.4858	22.029	3.6775	12.6505	10.4449	17.5304
TCONS_00016196	0	0.974474	0.00285	4.41288	0.001383	1.16117	0.017907	0.780856	5.32321
TCONS_00016220	214.098	468.544	994.246	287.667	180.295	703.449	890.368	498.941	334.569
TCONS_00016334	51.2045	49.7322	17.7134	44.2197	31.3009	50.8452	53.6234	57.9051	50.6648
TCONS_00016337	3e-06	0	0	1e-05	0	0	0	1e-06	0
TCONS_00016468	1702.13	1079.68	1966.93	1034.49	954.64	1657.37	1683.16	1218.76	1253.38
TCONS_00016510	1638.7	996.863	1676.19	1094.01	359.089	633.804	1972.18	1443.31	1630.83
TCONS_00016524	624.71	510.532	537.719	333.412	449.869	423.611	358.27	685.048	996.889
TCONS_00016525	818.511	924.089	1070.06	861.651	696.918	919.274	933.355	924.683	902.857
TCONS_00016567	3.79345	3.96366	4.22156	3.62031	0	2.33188	1.93912	0	0
TCONS_00016729	12.4017	1.44626	1.30054	40.5641	42.9294	5.57644	11.4992	3.96592	11.7595
TCONS_00016751	675.514	146.889	154.92	140.638	4.06103	1482.47	51.2134	313.275	1151.84
TCONS_00016752	1315.58	57.9915	30.6699	86.6329	123.196	2187.06	61.2433	261.875	3794.68
TCONS_00016776	38.1077	42.5378	17.3375	67.709	29.1647	7.4162	43.0231	41.4856	35.0314
TCONS_00016778	115.846	58.5379	59.2376	224.23	113.909	24.0683	88.2539	147.256	87.2468
TCONS_00016781	630.364	650.788	511.235	1309.74	996.741	391.677	935.02	634.953	614.161
TCONS_00016785	3.86298	37.0684	12.7625	5.29284	34.2615	40.6402	31.5621	9.40393	4.03835
TCONS_00017034	20.6676	11.8856	1.19126	41.5237	22.66	2.41846	15.4515	5.82103	21.1743
TCONS_00017083	66.4757	23.3057	19.0134	279.318	216.296	29.9527	102.638	79.6437	114.394
TCONS_00017210	14.7661	17.6246	19.5606	5.24249	5.25537	54.3586	6.81275	8.0856	13.6396
TCONS_00017245	89.9142	40.2863	22.2506	142.095	70.1489	32.6828	79.7965	52.035	53.0871
TCONS_00017560	34.5889	24.2085	29.835	51.9616	58.9818	52.4838	40.6688	46.2271	53.7229
TCONS_00017570	15.5087	10.7539	1e-05	0.006666	8.60387	0.00214	0.000917	5.95787	4.10021
TCONS_00017571	0.383722	3.3713	4e-06	0.000686	4.22396	0.000118	0.001202	10.6232	3.70521
TCONS_00017572	118.097	21.6246	47.8276	63.2505	25.0671	93.177	37.1484	190.154	28.8073
TCONS_00017573	0.915737	6.92599	0.79371	1.25288	0.000255	1.63587	4.90686	0.213639	16.5278
TCONS_00017574	1.39839	1.84647	22.0986	0.068276	1.18114	1.04885	4.99567	83.8939	2.36736
TCONS_00017575	64.2454	336.824	355.922	760.546	671.18	249.835	591.051	12.5746	585.207
TCONS_00017577	212.058	160.142	114.423	431.899	162.584	123.684	337.774	299.416	164.901
TCONS_00017678	2.00827	0	4.06243	24.9442	6.36863	2.17202	0	3.89687	2.08325
TCONS_00017752	1530.91	1986.38	3487.01	1832.56	1745.32	2091.08	2014.99	1740.42	2137.11
TCONS_00017867	157.118	20.3792	0	343.976	185.777	0	99.9331	145.752	143.229
TCONS_00017868	588.635	452.668	314.804	1088.87	611.522	256.641	733.477	465.503	597.199
TCONS_00017875	1069.39	1036.41	765.737	881.579	441.58	525.902	824.164	488.093	385.658
TCONS_00018009	10.8252	31.2481	10.0399	10.441	2.29164	45.329	14.6589	8.06366	41.46
TCONS_00018077	2765.81	3097.37	3567.15	2805.67	2967.32	2508.23	2945.59	1888.89	3328.56
TCONS_00018122	94.8625	73.5566	68.7345	170.461	105.836	31.0995	95.8209	98.5437	135.528
TCONS_00018151	702.051	749.945	822.065	534.051	408.094	406.656	811.129	659.573	985.109
TCONS_00018152	1205.64	801.334	222.563	1308.83	624.164	630.001	857.096	812.374	896.12
TCONS_00018153	2202.61	2072.47	2101.05	1327.9	1391.19	2741.31	1713.84	1197.97	1636.54
TCONS_00018156	776.984	792.587	769.893	1253.5	1144.68	477.519	832.024	695.426	821.725
TCONS_00018166	155.517	200.949	216.374	169.594	137.729	183.194	157.252	168.275	177.411
TCONS_00018181	15.1379	27.2943	36.2729	29.0627	25.3683	48.7142	24.3792	23.9977	19.8232
TCONS_00018246	7.15438	5.03052	0.939315	14.9383	8.90793	0	5.70211	4.87985	2.08044
TCONS_00018266	184.503	122.388	62.6978	391.133	211.85	45.0187	138.172	82.4888	73.9853
TCONS_00018287	1.28651	4.94849	2.42791	14.5401	3.99074	3.96939	3.80762	4.96643	3.94236
TCONS_00018357	29.1855	19.8067	4.47898	31.3385	40.3126	10.591	11.7853	24.7303	24.5249
TCONS_00018457	44.8816	19.0602	21.0453	55.0333	32.4245	5.06849	28.511	25.2985	41.4712
TCONS_00018458	54.4558	20.8864	10.93	66.363	28.8867	3.08429	44.4174	49.5995	53.1678
TCONS_00018565	48.0434	14.1843	10.3271	17.9328	3.11865	1.71714	3.1514	13.7592	0
TCONS_00018658	90.1986	33.0257	49.2766	81.3712	27.5972	0.005706	85.8574	85.0205	55.2764
TCONS_00018659	1666.87	1036.22	362.196	1768.75	1133.44	97.8945	920.538	1139.37	1017.1
TCONS_00018737	14.414	9.73387	9.37179	30.5376	23.8268	1.78942	7.45863	26.8416	11.5409
TCONS_00018960	22.3782	28.7033	2.12536	356.211	182.487	10.1236	27.4747	29.8167	34.122
TCONS_00019539	43.6473	0	0	0	0	22.1667	0	0	109.434
TCONS_00019544	4418.21	3807.71	3315.73	6178.59	5565.61	3317.98	4810.23	5037.53	4688.14
TCONS_00019546	16.3621	17.0678	8.14073	33.414	33.1681	10.81	17.8168	18.3381	28.9247
TCONS_00019671	518.948	641.554	446.746	394.557	365.52	404.061	332.827	428.684	486.551
TCONS_00019771	9.50552	14.4981	4.78256	21.8786	19.3632	5.13099	7.06869	16.1511	6.20716
TCONS_00019778	69.8079	42.944	11.3325	211.791	104.045	12.4513	50.2804	64.1115	99.6244
TCONS_00019802	26.9475	50.7296	17.3203	45.5612	24.4073	44.7244	17.019	33.1311	23.02
TCONS_00020129	110.167	65.2934	29.421	202.397	128.748	15.8302	124.037	72.1019	100.309
TCONS_00020173	39.4849	46.7172	13.1274	75.1442	66.0477	10.5076	55.9764	58.5377	65.8998
TCONS_00020199	317.532	33364.5	5.75612	43741.1	51556.4	0.536439	12132.9	35784.7	13687.9
TCONS_00020201	15206.7	611.638	1495.01	230.899	346.531	209.117	1011.14	317.566	601.277
TCONS_00020253	0	0	0	0	0	4.15498	0	0	0
TCONS_00020467	4159.68	3907.26	4763.98	2135.29	2016.5	3953.09	3318.39	5839.33	3910.83
TCONS_00020547	22.8138	40.3938	28.9285	30.9388	11.393	26.4285	16.4042	23.2437	23.1929
TCONS_00020561	25.4319	17.0229	2.71165	27.6194	29.1051	9.64331	2.72639	16.4071	18.4117
TCONS_00020708	13.5856	3.51471	2.5053	1.90915	5.57592	4.09108	4.34544	1.79937	0
TCONS_00020710	60.8036	82.0931	20.506	176.558	107.983	39.7128	56.1054	68.9452	86.8754
TCONS_00020711	13.8307	0.012629	0.000277	0.001193	0.001722	0.001716	9e-05	0.002404	0.022442
TCONS_00020712	23.6467	0.00724	0.54039	0.190682	39.2874	35.328	28.9634	4.49366	38.722
TCONS_00020713	95.4501	55.3668	32.5774	104.983	107.189	9.51498	46.3936	24.678	81.7367
TCONS_00020714	3759.1	3584.13	2481	3625.67	3289.66	1574.45	3350.06	4059.18	3648.2
TCONS_00020941	23.7858	6.51476	0	29.2209	10.8801	1.27045	7.91078	10.8401	12.0579
TCONS_00020968	245.348	79.2937	39.8536	63.0695	114.3	13.7802	19.2965	11.667	128.959
TCONS_00021031	7.95705	3.85398	1.8035	9.50778	8.09018	1.74526	5.56272	6.23667	6.1638
TCONS_00021053	2.82438	0	0	3.22807	0	0	3.10127	0	3.14142
TCONS_00021190	1276.2	1561.99	1707.08	1521.9	1492.74	1870.76	1490.86	1021.26	1184.35
TCONS_00021262	9.3289	5.27431	1.29323	32.0976	25.7686	1.31551	9.17285	5.37693	8.12676
TCONS_00021347	17578	12829.2	16706.2	9940.28	10939.8	19077.9	11899.7	11893.2	16464.5
TCONS_00021529	0	2e-06	0.000382	0	0	2.9e-05	0	0	0
TCONS_00021538	146.219	13.7589	0	156.202	124.855	9.20828	44.4363	19.6751	55.1121
TCONS_00021716	9.94184	8.57652	2.22465	38.4303	50.3401	0	26.2596	14.7843	21.967
TCONS_00021887	4.18348	3.55858	1.93902	4.30937	3.50688	0	2.94799	1.55653	8.49521
TCONS_00021919	23042.8	15756.9	20052.1	18120.5	18436.5	15324.6	20585.4	27749.2	24404.9
TCONS_00021921	47849.4	43377.1	63470	36179.1	36624	76945.9	42409.4	54003.3	49068.3
TCONS_00021924	2423.19	2300.41	2438.81	2853.69	2637.48	2040.03	2909.11	4241.55	2716.34
TCONS_00021929	5119.38	3720.29	2633.37	3247.15	1469.59	556.697	3551.2	2998.55	4746.34
TCONS_00022036	235.634	342.825	826.397	232.969	199.316	359.841	590.367	335.08	637.772
TCONS_00022073	27.3356	18.0119	6.98539	55.798	24.6893	5.49125	25.1134	26.2885	32.4683
TCONS_00022085	66.692	56.1507	35.3753	61.8309	58.8955	43.1847	60.8361	40.3022	58.0029
TCONS_00022182	0.000204	12.2906	1.74579	12.5201	10.694	10.2488	24.2496	1.43339	0.002911
TCONS_00022183	136.168	118.297	231.584	59.7708	164.995	85.6214	129.835	188.786	195.992
TCONS_00022254	0.222431	0.453819	0.026637	15.0294	4.69431	1.3111	0.930558	0.067304	1.2266
TCONS_00022256	0.132706	0.132155	0.003771	2.50468	1.10552	0.203567	0.312956	0.057518	0.392999
TCONS_00022257	5.55772	11.0069	0.36051	130.181	58.7772	25.7925	14.3807	2.5336	16.0787
TCONS_00022258	2.66654	3.09466	0.19682	26.5471	10.9265	3.27299	4.67314	1.14236	5.23396
TCONS_00022259	0.06752	1.66134	3.9e-05	179.566	68.2503	33.2176	5.27925	0.027757	7.16385
TCONS_00022260	730.602	983.353	134.202	2891.15	2283.6	845.951	1028.22	365.209	1204.61
TCONS_00022261	0.038456	0.03829	0.00262	0.865327	0.336187	0.063659	0.068382	0.018767	0.097601
TCONS_00022262	1.44693	1.82186	0.08977	33.4427	13.3579	3.98342	3.10113	0.536484	4.27552
TCONS_00022263	0.004577	0.007648	0.000441	0.110557	0.047916	0.016215	0.012741	0.003028	0.016477
TCONS_00022264	0.10226	0.124157	0.005211	1.9335	0.774278	0.210443	0.20724	0.046496	0.266871
TCONS_00022265	0.003676	0.002364	0.000171	0.056045	0.01614	0.003787	0.006746	0.001077	0.005663
TCONS_00022266	2.46222	3.53911	0.220255	26.0501	12.3188	6.8443	4.93246	1.16204	5.54506
TCONS_00022323	15.3742	11.025	9.77696	28.2431	13.9857	7.15983	15.5214	6.48308	13.8649
TCONS_00022451	0	0	170.522	71.753	1e-06	0	116.133	9e-06	2.98592
TCONS_00022662	152.795	19.7205	73.5417	82.1603	39.2073	146.708	48.6949	11.5149	47.3464
TCONS_00022663	62.05	190.893	128.467	64.9521	86.9785	111.79	62.3401	112.195	95.3419
TCONS_00022664	118.637	107.75	89.833	74.1708	72.9941	53.2265	60.9747	150.869	82.065
TCONS_00022665	23.6233	20.7937	36.8128	8.81327	44.3029	15.4686	13.0233	41.1665	7.90106
TCONS_00022694	52.3739	122.411	149.389	60.9074	102.537	150.335	34.8934	37.0728	120.825
TCONS_00022806	1189.3	1180.42	2155.88	1069.6	1131.62	1539.56	1489.88	1475.78	1183.74
TCONS_00022807	13.4891	12.6506	28.531	12.9945	10.9952	23.2934	2.3127	11.7812	9.69051
TCONS_00022810	213.481	186.263	411.847	135.649	23.0814	98.1988	218.388	195.827	318.172
TCONS_00022924	13.4528	13.0364	7.51044	36.8346	10.6841	7.2548	2.16003	25.4101	9.3916
TCONS_00022958	21.5148	17.868	9.7404	39.5496	38.4754	23.9655	21.7126	15.3248	33.4801
TCONS_00022994	41.1335	23.6104	15.1607	43.7566	47.9722	3.05987	16.7634	37.1362	57.9814
TCONS_00023059	8.73766	7.04694	4.52572	23.0414	18.9016	2.95618	6.8933	7.0369	5.70755
TCONS_00023141	464.912	420.121	624.929	412.419	463.596	416.038	421.023	630.309	668.878
TCONS_00023143	356.411	202.913	266.799	203.726	143.23	171.52	157.183	197.237	335.916
TCONS_00023144	24286.6	24490.6	41097.7	16398.5	19311.9	36211.4	23267.9	29414.1	29953.6
TCONS_00023189	138.395	148.792	174.111	180.598	183.06	214.796	172.552	124.4	165.209
TCONS_00023305	55.1816	58.0828	29.2228	78.5575	58.2914	12.6007	37.629	51.2092	58.4631
TCONS_00023310	150.984	132.095	73.6249	1168.45	8792.34	473.641	252.889	152.518	725.881
TCONS_00023361	35.2349	22.6289	26.1306	5.36915	10.317	25.6086	29.3584	18.7953	4.18887
TCONS_00023553	26.9072	10.2102	11.6209	39.3831	14.3409	5.48622	19.6978	12.9038	40.2762
TCONS_00023571	18923.8	10089.7	9275.07	30662.2	26577.7	3172.53	22784.1	24251.6	20380.8
TCONS_00023579	281.093	250.595	260.025	284.346	210.873	296.198	329.418	262.081	248.065
TCONS_00023596	18.7233	11.3923	8.34583	44.2468	25.7323	7.74655	20.4533	17.7715	18.7698
TCONS_00023608	53.4138	25.0165	22.9209	43.0681	61.9366	67.7384	53.9661	31.7516	41.4314
TCONS_00023616	0.015441	0	0	0	28.9144	0	1.58828	0	0
TCONS_00023660	113.006	113.681	137.461	112.314	82.8581	121.537	85.5103	74.105	160.316
TCONS_00023661	12.9283	16.6	2.59618	30.9214	45.8535	15.5364	26.0733	73.7827	0.017522
TCONS_00023708	1474.51	1376.58	1061.54	2016.11	1351	736.96	1334.29	1454.93	1252.75
TCONS_00023709	7014.86	9654.04	4192.3	19172.8	18907.8	1810.09	8389.87	9795.07	12114
TCONS_00023710	57315.8	33034.9	29867.7	71893.1	64849.3	7324.82	52678	64912.4	51006.9
TCONS_00023711	6622.84	5248.74	3621.3	5168.88	4558.11	1172.2	5531.7	5176.93	5363.84
TCONS_00024079	0	6.76203	0	0	0	0	0	0	0
TCONS_00024336	45.3425	37.4006	10.9266	42.589	17.7657	17.0398	9.61088	9.77856	42.8542
TCONS_00024340	70.0478	47.5884	38.9988	71.3601	51.5676	84.4904	84.8836	85.4163	60.1982
TCONS_00024341	14.4863	0	4e-06	3.1e-05	5e-06	0.004257	8.02353	8.63925	9.01899
TCONS_00024345	7848.71	5000.13	8012.06	6780.1	12725.5	3252.04	9161.66	6406.6	9049.76
TCONS_00024346	63228.6	34516	19312.6	67385.9	48343.5	2620.69	45536	60624.9	47261.4
TCONS_00024347	28.9449	57.181	11.1035	42.7071	44.4405	33.8359	80.8834	88.1921	32.6185
TCONS_00024348	2667.88	2600.91	3072.08	3468.1	5291.8	1980.29	2641.43	4082.49	2410.75
TCONS_00024366	398.275	408.536	52.8431	1607.24	677.302	2515.57	468.905	305.182	1089.48
TCONS_00024377	3111.7	3696.65	4012.98	2697.82	2859.68	3491.89	2992.99	3445.99	3260.15
TCONS_00024378	114.619	38.5819	126.618	120.867	192.551	44.7685	117.929	96.8397	124.223
TCONS_00024521	4962.13	5731.7	8436.73	5659.27	6150.82	5959.2	5720.53	5629.56	6400.72
TCONS_00024523	9903.39	12804.6	17843.2	9693.43	9909.66	13233.1	10883.4	12092.6	10083.9
TCONS_00024627	53.8551	28.2845	29.7312	53.1504	25.6384	28.6163	14.1643	37.9904	36.6722
TCONS_00024984	2e-06	0	0.993428	0	0	0	0	0	0
TCONS_00024985	12.4944	0	7.23987	12.1104	0	0.608741	0	0	0.000523
TCONS_00025009	110.41	83.0297	35.8785	172.34	197.566	72.1516	91.764	76.4629	137.177
TCONS_00025033	0.001432	313.851	133.432	0.002834	347.247	41.4993	3.28043	420.822	0.024007
TCONS_00025069	9.66373	6.8198	1.21595	14.2585	12.8894	0	4.7241	3.66077	9.50364
TCONS_00025131	19028.3	15188.5	14867.7	13033.5	12833.9	15981.2	12760.6	14281.1	15972.7
TCONS_00025166	13.6874	2.38987	0	11.6337	10.0409	0	11.6068	4.90432	4.97784
TCONS_00025182	33.8257	113.869	42.5455	120.239	116.78	66.4229	117.672	55.6392	42.7746
TCONS_00025466	5083.29	5700.71	7989.94	5514.94	5992.7	4317.37	5202.69	3251.03	5951.74
TCONS_00025522	84.1945	92.1942	119.408	94.5815	68.4564	67.4934	126.701	61.1394	70.1927
TCONS_00025573	45.6174	95.1383	81.6519	62.07	76.8888	53.3378	71.0506	37.9306	38.2904
TCONS_00025574	88.487	93.5165	95.2271	62.8892	34.5771	102.096	37.4843	95.3251	61.463
TCONS_00025623	6681.92	9186.94	6263.38	10918	7984.26	2464.75	5158.48	3279.27	6762.15
TCONS_00025624	21.3839	51.5412	8.53767	12.9443	17.1591	9.54041	19.7292	7.23761	35.5822
TCONS_00025625	126.257	179.146	48.7892	138.693	108.372	63.7512	81.5873	52.9562	155.382
TCONS_00025626	10723.3	15057	3663.59	13754.9	9756.79	3565.51	9178.36	5851.47	9900.71
TCONS_00025755	2868.67	2134.47	1804.68	2169.64	809.718	2125.03	2355.68	1313.76	1219.41
TCONS_00025761	0.113727	0.107484	0.011096	0.65918	0.190459	0.096469	0.137275	0.029193	0.111521
TCONS_00025762	3407.16	4347.29	311.976	9381.19	3708.49	2214.84	2651.37	1044.96	4160.88
TCONS_00025763	7.90801	152.442	17.1994	11.8696	9.74655	4.44242	8.8382	18.1539	6.57259
TCONS_00025764	1239.26	1055.35	74.8264	1547.87	1801.11	606.3	1469.19	841.68	911.604
TCONS_00025765	535.498	640.445	26.0192	803.159	1085.97	186.908	576.75	156.746	390.967
TCONS_00025766	220.517	203.779	28.7105	388.474	228.251	352.232	169.541	50.0074	173.646
TCONS_00025767	2.65139	2.21953	0.230485	8.40306	4.97174	1.28146	1.96996	1.04827	3.51872
TCONS_00025768	0.389946	0.324383	0.010721	2.3336	1.15863	0.163187	0.370773	0.123247	0.513859
TCONS_00025769	354.329	164.117	26.7385	840.742	704.025	66.9925	206.485	84.017	451.546
TCONS_00025803	115.402	101.14	94.3162	87.5929	61.534	94.6682	94.2743	80.1185	101.222
TCONS_00025857	8.52767	8.68291	4.71773	30.8447	24.1581	0	13.0189	14.7312	10.0528
TCONS_00026062	188.534	107.843	228.222	156.221	196.666	189.958	155.706	254.815	166.978
TCONS_00026070	289.535	149.648	368.925	258.747	302.276	428.731	269.815	328.472	147.964
TCONS_00026071	6672.74	3682.86	4462.63	4454.2	3778.28	3784.31	4898.55	4603.84	6243.36
TCONS_00026072	3619.34	3034.37	2209.67	2994.44	3005.5	2690.71	1842.54	2365.99	3991.34
TCONS_00026094	110.665	115.152	113.842	58.0288	64.2961	78.3737	109.392	98.3714	66.8963
TCONS_00026106	179797	178483	278517	95771.8	146965	112290	181637	139852	200854
TCONS_00026107	154448	68497	49782.4	146644	147647	13066.9	98901.6	202167	146461
TCONS_00026108	74781.2	89963.9	153978	55555.8	57290.9	191561	102679	109372	84604.4
TCONS_00026198	70.5556	0	0	0	0	0	1.31322	0	0
TCONS_00026322	2581.93	3062.06	4204.4	3034.5	3445.92	1854.69	2451.88	1370.52	3006.79
TCONS_00026339	4.3966	2.12423	4.61899	2.15492	6.55107	0	4.32549	2.03301	4.4229
TCONS_00026371	0.504146	24.6923	338.484	71.4516	0.097362	126.349	54.9736	100.456	1.06239
TCONS_00026395	46.6733	39.1214	68.6611	14.6268	34.0247	84.1087	30.9247	22.7437	66.2318
TCONS_00026462	11.8401	0.304458	0	3.24092	20.4249	10.0519	0	26.9308	0.407495
TCONS_00026463	265.693	268.219	180.58	313.447	308.036	297.1	305.797	359.385	327.225
TCONS_00026464	5633.57	5688.9	5119.57	3471.36	3974.71	5027.83	4423.17	6221.12	6058.69
TCONS_00026540	11.3085	18.159	58.1456	10.3069	5.21739	31.9068	16.3127	31.1349	40.5433
TCONS_00026666	19690.7	19348.4	12819.5	12335.9	14288.5	18495.3	15297.4	27999.8	23076.4
TCONS_00026763	51.0724	37.5481	22.169	99.1586	68.1779	15.2521	61.2267	52.2519	65.0902
TCONS_00026778	75.667	79.0139	135.407	70.9779	54.4123	85.3668	77.7245	63.7156	56.3541
TCONS_00026837	7e-06	3.86096	5.88002	16.6492	2.65752	1.05541	16.5958	20.8765	1.70309
TCONS_00026959	9517.77	6301.11	11836.4	4365.48	4783.72	9008.12	6111.11	6812.98	9726.06
TCONS_00027135	107.07	146.52	191.566	131.061	129.605	103.733	145.749	85.7878	157.674
TCONS_00027136	106.812	146.761	185.223	132.664	130.824	100.979	78.3607	84.3278	82.6806
TCONS_00027237	4390.92	2799.65	2967.11	3126.86	2615.79	4571.61	2933.57	2706.76	3706.8
TCONS_00027252	99.3237	112.411	191.25	74.2405	49.6876	69.7422	115.586	70.5784	92.4555
TCONS_00027632	36.9379	22.0584	61.0754	40.561	31.8583	42.6348	68.4292	41.8326	37.3824
TCONS_00027723	12.7075	5.07615	3.16975	24.912	13.3556	0	12.2254	6.07458	8.50452
TCONS_00027878	64.6529	48.4161	17.8115	102.35	117.18	8.8302	55.8353	52.5071	101.739
TCONS_00027887	848.644	538.952	549.614	702.681	716.68	395.266	621.328	721.879	730.445
TCONS_00028337	16.9183	11.5694	3.75106	36.4552	18.2778	1.22408	14.13	15.767	20.95
TCONS_00028353	18.2313	5.44392	7.67797	49.1956	42.218	3.2911	16.5014	17.9752	22.5322
TCONS_00028427	53.0646	60.7015	21.6444	26.9028	46.2464	30.4873	23.9527	22.5754	35.9383
TCONS_00028454	60.4051	39.2868	34.5995	46.5475	52.9372	62.5663	29.7025	43.247	43.8291
TCONS_00028456	1060.22	1175.79	1090.86	998.934	1097.45	754.611	890.679	1013.62	938.579
TCONS_00028514	204.689	264.098	66.3311	260.308	210.869	85.6945	210.707	232.815	243.68
TCONS_00028516	653.982	617.387	1178.76	543.778	528.528	993.482	558.983	767.176	622.351
TCONS_00028633	121.724	72.1587	121.118	107.304	97.1307	180.934	93.2386	153.67	159.94
TCONS_00028635	176.004	108.048	68.5825	179.519	186.945	63.825	121.639	114.17	104.023
TCONS_00028802	270.059	122.728	123.091	225.123	139.8	46.5118	188.451	184.23	268.098
TCONS_00028826	117.369	158.638	119.918	91.8161	67.6318	92.0095	87.8172	99.6421	104.529
TCONS_00028939	596.987	533.874	871.603	444.734	684.233	753.531	1154.61	685.361	1118.44
TCONS_00028969	448.069	530.916	685.849	591.655	588.006	457.887	515.38	277.137	449.214
TCONS_00028970	14739.8	15787.6	11672.7	18301.6	16410.8	6237.72	14440.6	16284.3	13168.3
TCONS_00028971	4924.81	4872.21	6341.68	5352.97	5101.73	3944.28	5030.85	4360.5	5360.3
TCONS_00028984	219348	272513	275264	252776	273235	249836	282165	274110	273525
TCONS_00029034	0	15.5038	198.548	2e-06	62.8897	163.833	35.8286	0.045512	0
TCONS_00029122	29.5203	26.339	66.2803	60.7931	39.8929	160.716	76.3115	28.1156	29.2778
TCONS_00029310	34.7922	13.4521	6.26428	50.5071	22.0641	7.7207	34.058	13.9615	43.3774
TCONS_00029458	97.9751	94.5378	135.795	104.346	90.2578	101.589	107.162	73.3507	61.9093
TCONS_00029561	362.383	271.293	227.458	265.076	187.744	290.168	283.712	260.623	293.147
TCONS_00029942	57.6865	30.5577	41.1212	39.3022	55.5243	4.01577	45.2936	27.1394	27.7269
TCONS_00030023	2781.1	2309.03	3968.65	2526.15	2653.91	2702.88	2985.67	3757.54	2445.98
TCONS_00030225	605.601	401.745	575.024	611.443	576.823	733.467	711.531	506.55	526.868
TCONS_00030291	12656.9	8930.74	4701.27	23736.4	20319.8	2211.8	13595.4	14167.1	9151.9
TCONS_00030483	344.739	433.668	526.66	410.804	335.614	436.489	413.054	229.633	411.548
TCONS_00030484	185.797	178.617	236.808	366.425	294.904	62.9024	136.054	28.1731	206.34
TCONS_00030485	74.1076	77.8557	347.739	131.651	80.4207	38.7718	94.5061	32.9129	88.5769
TCONS_00030486	804.283	859.906	1039.68	1188.91	1191.42	703.258	965.912	632.506	749.367
TCONS_00030487	953.806	1075.38	1507.36	884.81	1132.76	679.8	945.93	795.997	1101.44
TCONS_00030488	103.947	133.546	155.547	166.64	68.3495	32.5085	64.2382	102.319	52.0755
TCONS_00030489	0.000318	3.5e-05	5.7e-05	15.8915	0.342716	0	7.31468	2.98875	0
TCONS_00030490	1e-06	0	0	0	0	11.9586	0	1.4416	0
TCONS_00030491	0.021973	0.000256	3.00842	20.7698	0.004615	1e-06	0.00495	0.003739	0.00036
TCONS_00030492	38.7306	46.6525	32.4283	114.046	87.1921	0.675692	107.232	2.5393	10.6727
TCONS_00030493	15.4299	11.6387	0.306309	21.9677	17.6368	0.083279	8.73625	2.75086	0.386209
TCONS_00030494	0	0	3.46808	0	0	0	0	0	0
TCONS_00030495	1e-06	0	0	0	0	0	0	0	0
TCONS_00030496	532.129	712.707	448.921	922.116	939.405	276.232	568.768	426.665	544.99
TCONS_00030497	988.912	937.591	1253.23	1180.27	1130.12	817.163	1096.38	629.051	914.556
TCONS_00030498	0.01829	0.060592	0.026578	7.01527	0.015256	0.014602	0.000234	0	0.00066
TCONS_00030499	81.1933	19.8079	81.6056	63.4732	121.911	91.7171	97.6719	21.8986	76.0054
TCONS_00030500	105.308	67.6235	115.857	97.8484	39.1974	85.4046	94.8078	87.8099	184.253
TCONS_00030501	108.356	105.519	20.1747	50.2361	57.6144	53.9392	111.183	40.681	44.5057
TCONS_00030502	163.621	286.949	336.077	334.253	342.109	143.434	240.127	141.367	225.231
TCONS_00030609	23390.6	25080.5	28112.6	25458.7	25516.4	21726.3	24511.8	24564.4	24008.5
TCONS_00030705	72.5711	80.7331	81.4095	63.336	53.144	84.1545	80.2852	83.8838	73.2114
TCONS_00030766	2.14463	6.57843	0	16.676	6.75642	0	4.33996	13.7332	4.49986
TCONS_00030870	13912.8	11821.6	13827	8524.68	10125	12536.8	11395.2	12310.8	15265.9
TCONS_00030871	161345	125320	177261	80108.4	99015.2	106616	125097	147511	132761
TCONS_00030872	25165.6	38795.9	8462.67	45141.8	65531.9	12359.4	31943.5	24904.7	70871.2
TCONS_00030879	1866.6	1678.91	3452.73	1920.67	1713.6	2314.53	2917.59	1953.84	2117.62
TCONS_00031143	12.6587	2.39648	4.76553	50.501	5.10473	0	14.6211	15.4612	15.4269
TCONS_00031145	78.6049	45.0765	0	8.84982	42.3026	39.5174	56.869	0	0
TCONS_00031146	93.1175	42.7814	8.45549	92.7924	65.7255	11.7247	47.9285	41.8185	40.4598
TCONS_00031147	38.7322	19.0404	2.23983	40.3507	14.088	18.2088	15.8193	16.545	16.6009
TCONS_00031180	5237.83	3323.07	2070.59	5032.97	3203.07	2064.34	3678.04	3143.7	3456.84
TCONS_00031415	15.0744	6.30517	3.70759	30.1713	18.6476	2.53872	11.0209	10.0485	2.52898
TCONS_00031562	52.5564	33.3342	95.9503	78.8254	22.7196	70.2691	77.1453	65.2449	49.0906
TCONS_00031563	1938.62	1153.95	1611.26	1101.35	1128.77	1608.12	1476.09	1277	1562.57
TCONS_00031629	22.9056	35.204	10.3724	69.8463	74.1699	7.69814	46.9975	42.1244	33.7318
TCONS_00031788	25.5108	10.82	3.18389	23.8398	19.546	6.42637	16.0213	14.4413	17.8204
TCONS_00031837	11.1413	3.84582	3.95379	23.6214	12.9975	1.32337	10.1488	5.15401	7.53753
TCONS_00031846	27.4334	13.5024	7.94769	54.3511	28.6208	3.91398	21.6415	23.6711	11.3837
TCONS_00032100	4.57413	20.697	7.25621	6.26425	38.53	12.3389	14.7556	32.2183	4.75652
TCONS_00032101	805.804	445.608	435.018	1132.63	984.867	97.835	559.626	918.905	787.439
TCONS_00032102	0	0	0.001979	0	0.00036	0	0.000183	0	3.8e-05
TCONS_00032245	293.938	202.267	178.3	309.404	162.6	296.256	287.564	340.605	290.306
TCONS_00032246	772.285	576.78	630.611	866.922	674.68	588.824	669.595	717.122	530.516
TCONS_00032247	454.699	304.165	493.548	516.553	315.787	860.024	451.665	462.739	571.376
TCONS_00032250	102.225	45.7347	140.414	14.4194	2.45605	152.82	30.2951	33.429	14.2318
TCONS_00032251	1.2e-05	23.7352	0.007225	0	0	0	0	0	0
TCONS_00032273	73.748	30.1771	23.715	269.998	94.0303	173.569	244.995	56.6195	30.6661
TCONS_00032290	427.375	367.974	333.415	344.378	210.7	648.031	526.02	344.171	0
TCONS_00032312	42.4734	26.8916	37.7662	12.0272	3.20148	22.9766	25.3419	2.54298	32.6111
TCONS_00032350	0	3e-06	32.0574	0	0	0	0	0	0
TCONS_00032501	23.7157	8.01111	9.67908	24.5009	16.2081	3.79835	32.0251	33.497	33.7711
TCONS_00032503	29.7763	67.7207	79.9034	31.9511	7.92366	70.3126	33.5944	76.3545	12.4535
TCONS_00032505	217.927	247.653	172.799	297.101	204.004	316.171	329.231	228.071	253.09
TCONS_00032506	1090.07	280.069	579.696	480.425	468.198	377.637	479.563	326.236	534.754
TCONS_00032508	0.807032	0.601304	50.724	31.679	45.4272	12.4004	0.027675	117.432	42.6697
TCONS_00032510	153.95	66.9303	205.175	169.606	165.451	132.08	73.779	157.603	125.632
TCONS_00032513	59.2942	158.505	277.418	54.7731	66.3857	52.7369	107.089	117.764	61.538
TCONS_00032530	29040.4	21145.7	10094.5	36834.1	37064.3	31854.1	31895	22585.9	27165.1
TCONS_00032531	2649.91	1723.15	1359.09	5867.65	4285.38	697.223	2429.6	4786.82	3404.17
TCONS_00032586	1.2e-05	0	8.15279	23.9408	5.56407	0	9.14047	1.15623	0.000225
TCONS_00032587	8.00369	108.54	81.8623	37.0676	12.8889	11.0179	4.0627	82.504	23.1123
TCONS_00032588	431.476	433.673	715.281	584.945	465.44	439.424	556.472	405.796	541.23
TCONS_00032589	0.030924	0.001214	3.83877	0.006335	0.004798	14.2067	0.003945	0.037315	0.010552
TCONS_00032590	334.991	219.236	198.917	315.667	418.804	190.52	370.748	341.751	318.922
TCONS_00032591	13.4149	49.2138	68.6095	61.6043	14.7618	34.6377	4.89237	24.8427	34.4664
TCONS_00032614	599.403	626.45	724.886	654.41	556.422	911.857	702.589	741.927	632.264
TCONS_00032644	454.598	451.774	326.877	1143.76	875.788	187.291	656.396	594.065	922.149
TCONS_00032651	313.259	267.972	176.397	440.191	299.924	166.374	344.839	238.507	306.664
TCONS_00032669	13.5058	17.9522	16.1123	3.94686	1.29386	6.01626	44.0478	23.4876	28.4024
TCONS_00032817	73.8506	35.1305	31.756	70.2227	65.9138	16.6676	40.9712	31.9061	94.9573
TCONS_00032846	15.8795	9.10174	17.1109	20.7976	82.9185	30.6206	30.4722	53.8132	28.5838
TCONS_00032862	575.853	251.177	271.373	399.031	269.13	281.798	336.655	382.043	484.935
TCONS_00032867	498.579	652.26	599.911	474.428	454.256	569.295	482.421	667.557	441.965
TCONS_00033011	259.261	290.469	229.882	214.144	289.805	223.623	282.209	250.417	336.965
TCONS_00033018	4.40115	26.5454	12.3835	17.2697	1.62716	61.3309	15.1585	4.48977	44.7737
TCONS_00033038	388.25	136.51	118.832	668.967	379.469	19.3815	323.781	289.801	344.684
TCONS_00033041	294.156	213.266	59.972	463.467	279.361	39.1781	275.783	165.208	239.23
TCONS_00033095	184.568	141.974	149.715	190.311	190.793	156.89	154.853	172.676	131.633
TCONS_00033235	1.98844	12.3046	3.82013	0	1.00942	0.708108	8.6469	9.50868	0.991748
TCONS_00033392	13.235	11.3728	2.63168	26.9438	24.4596	0	11.4503	8.91629	17.0549
TCONS_00033400	2.70793	1.38233	37.9138	28.1451	4.40791	7.64494	1.23541	37.9058	25.6373
TCONS_00033706	0	0	0	9.77296	0	0	0	0	0
TCONS_00033801	122.91	60.0764	47.6198	41.9411	20.4059	15.9272	15.0587	108.269	100.671
TCONS_00033837	122.91	60.0764	47.6198	41.9411	20.4059	15.9272	15.0587	108.269	100.671
TCONS_00033863	103.855	53.695	32.9975	92.1954	85.3955	5.3e-05	88.8857	85.349	86.1196
TCONS_00033865	60.8071	43.3044	24.5235	72.3619	19.9645	19.7454	25.6936	42.9563	57.9187
TCONS_00033884	179.644	134.398	207.693	183.709	113.406	121.19	117.425	207.529	124.896
TCONS_00034106	16.8326	13.139	3.58158	29.923	38.9824	0	18.7016	15.4824	29.2287
TCONS_00034115	849.267	631.311	591.763	855.579	800.209	643.266	751.627	661.287	932.826
TCONS_00034284	33.7925	30.8455	26.4807	27.6421	32.8879	25.8172	59.0561	43.237	62.0628
TCONS_00034506	15.0171	11.857	68.9933	80.1473	11.6864	76.7676	39.3003	41.1562	44.6988
TCONS_00034507	18.5612	7.96741	7.10356	6.8429	14.3447	0.005842	15.5753	7.97751	2.35196
TCONS_00034509	2.5517	1.709	0	19.6849	4.85889	5.65827	4.19716	0.103975	11.3131
TCONS_00034549	125.777	127.676	106.37	126.405	66.9183	191.726	101.914	49.4542	111.787
TCONS_00034563	89.2807	85.0745	56.4453	87.5464	67.8015	37.7946	82.143	69.1247	67.1646
TCONS_00034642	3.75467	11.5933	14.5508	3.69124	1.26815	0	1.25035	6.11861	19.2409
TCONS_00034651	4245.86	4638.57	6067.23	5432.38	5758.84	3583.29	4569.58	2602.7	4668.81
TCONS_00034805	139.803	97.3557	43.5121	148.57	91.531	31.1454	92.3747	81.2384	93.8113
TCONS_00034892	27.2143	12.2119	13.2418	147.314	191.708	323.977	38.9011	20.1491	84.26
TCONS_00034897	2790.46	896.673	458.352	2819.36	2839.36	3405.39	2795.45	4633.88	3576.31
TCONS_00034898	3342.95	5518.08	50.8188	3159.47	2855.79	3748.22	4179.57	4890.51	3845.43
TCONS_00035047	0	3.88932	0	0	0	0	0	0	0
TCONS_00035062	89.1322	57.5098	25.4628	122.056	114.17	22.0762	35.4578	65.6459	79.5469
TCONS_00035078	58.865	25.6684	7.49012	101.164	105.638	3.85192	56.8376	58.817	59.1326
TCONS_00035153	368.828	509.25	623.216	350.489	343.837	213.296	536.651	275.576	401.262
TCONS_00035200	191.983	163.061	119.784	204.068	133.488	205.215	141.134	117.922	55.4276
TCONS_00035209	393.441	421.234	305.312	305.023	384.775	611.52	320.853	534.837	505.039
TCONS_00035238	17.0143	25.4511	17.3496	101.422	58.5299	95.6666	61.1189	40.1596	36.5709
TCONS_00035239	114.599	82.8619	101.823	87.6997	98.2126	96.7632	76.6799	105	109.519
TCONS_00035276	330.518	361.738	373.374	254.075	226.513	409.857	327.962	331.732	291.945
TCONS_00035286	105.772	60.4576	30.888	152.783	127.377	32.0627	80.1591	79.9143	104.498
TCONS_00035376	37.3705	22.5422	9.70061	49.1355	47.091	14.6236	28.5705	30.5312	23.8375
TCONS_00035512	3305.94	4299.72	5770.23	3721.16	3226.6	4446.83	5396.54	4757.54	6875.03
TCONS_00035630	958.723	756.616	483.093	630.911	571.497	668.843	665.418	717.828	861.582
TCONS_00035636	21.5023	4.63508	2.48742	11.3961	16.7857	2.27152	9.51877	7.08036	9.71263
TCONS_00035654	239.625	230.464	239.978	271.509	270.603	260.19	227.84	251.968	199.776
TCONS_00035750	44.922	22.2505	7.36452	96.1582	52.1211	5.87321	40.8991	30.2011	34.3428
TCONS_00035809	2.89233	2.87413	0	18.5038	11.6487	0	2.88856	8.42385	7.38173
TCONS_00035848	294.498	327.446	476.3	290.575	275.523	339.479	297.144	236.326	347.815
TCONS_00035894	0	0	1.2349	0	0	0.000273	5e-06	0	0
TCONS_00035901	4.0545	19.2671	8.1444	26.3621	24.5162	3.97944	18.9107	10.2421	13.3094
TCONS_00036106	2836.17	2025.21	2227.72	1640.01	1485.36	1603.44	2071.72	1994.8	2398.34
TCONS_00036151	37.5749	24.1303	7.64285	62.2169	42.2066	4.00603	25.3541	30.6791	45.4868
TCONS_00036283	57.74	32.7208	40.1441	55.1529	63.2737	17.2591	49.0129	25.6601	29.6499
TCONS_00036297	253.203	168.743	126.826	183.31	85.6748	191.571	206.572	215.45	276.909
TCONS_00036371	3943.73	2026.13	1301.86	5465.74	5658.06	328.446	3804.81	3327.47	3368.73
TCONS_00036377	37226.5	34242.7	43803.7	35269.2	24509.9	33834.3	49474.6	23228	36906.7
TCONS_00036379	313.42	685.676	1337.14	345.992	139.028	834.877	808.312	172.618	289.178
TCONS_00036380	227.527	303.06	560.072	281.877	212.72	440.427	507.93	247.487	204.121
TCONS_00036527	44.8942	24.4312	7.9895	119.996	57.735	9.12307	29.6433	54.7506	32.6657
TCONS_00036589	5.24685	34.5877	54.3611	6.14145	37.5985	13.5191	36.5689	13.9151	1.97211
TCONS_00036737	579.997	279.112	208.273	431.54	651.591	588.261	487.339	503.997	825.373
TCONS_00036782	6061.84	5822.56	5809.57	5552.28	5728.6	4743.81	6246.18	7718.93	6261.03
TCONS_00036798	49.8913	30.8507	15.4975	65.5022	49.4867	6.32314	35.8665	40.7808	31.5896
TCONS_00036927	14.1423	10.3803	2.91638	30.9324	12.3555	1.42763	19.7782	16.8313	17.3818
TCONS_00036971	13.7194	41.0463	8.20458	25.5372	32.7705	8.7481	22.1506	38.0089	28.7754
TCONS_00037010	322.534	354.966	129.044	572.141	704.248	0.216843	587.716	493.446	387.987
TCONS_00037058	11314.5	4882.74	4622.8	5617.12	5006.65	5300.19	4582.58	4673.32	9130.62
TCONS_00037099	22.6227	17.6986	16.3282	39.821	26.4857	7.68595	31.6556	22.367	19.4467
TCONS_00037103	13.6517	0.021507	3.51219	23.7747	1.71217	1.31633	5.69254	2.16375	1.01182
TCONS_00037104	47.7025	37.0948	22.6795	53.087	87.3267	12.2738	71.171	51.1445	62.2216
TCONS_00037105	45.6501	18.4663	19.5131	111.566	61.8576	8.44699	23.4931	26.1224	49.4669
TCONS_00037107	31.5518	26.572	9.4174	65.1293	53.9146	12.141	35.0941	45.3448	42.8572
TCONS_00037115	5.18326	1.25152	0	12.1663	2.52237	0	10.1488	1.28946	1.31408
TCONS_00037132	304.314	114.294	309.178	38.4042	51.8862	164.085	63.4283	159.792	0.014155
TCONS_00037141	4070.95	1841.64	1326.61	1745.32	1017.47	2295.13	2217.55	645.181	1028
TCONS_00037489	6.63733	0.004742	0.037549	20.1484	0.000246	0.084991	45.8216	5.44497	0.382341
TCONS_00037504	14964.6	19728.4	16373.8	8989.86	9911.92	16643	11348	19707.1	16730.5
TCONS_00037506	16122.6	23314.5	17618.3	9914.7	10578.3	20495.1	13409.9	22929	17258.2
TCONS_00037632	0.000163	2.17914	314.033	0.38687	0.000116	6.9e-05	3.5e-05	38.166	0
TCONS_00037679	290.923	270.867	292.646	269.741	177.684	304.797	314.945	398.156	228.28
TCONS_00037683	35.6516	64.187	48.1946	1.0028	17.4305	56.4602	40.8721	128.997	54.5233
TCONS_00037686	17597.9	15012.1	11044.7	9074.06	10551.4	14838.9	11179.3	22853.6	16831.7
TCONS_00037691	26549.6	27357.3	17450.6	15088.9	19182.8	31442.6	21016.3	36934.3	29758.2
TCONS_00037702	69772.5	70248.4	59103.7	52678.8	52019.3	74907.6	62018.7	103189	80610.6
TCONS_00037711	35723.6	37809.9	36643.5	23149.4	25710.5	43876.8	30899.1	45624.5	41765.6
TCONS_00037712	3294.18	12165.5	17078.8	1306.56	1395.24	34655.1	3079.09	3260.23	4850.51
TCONS_00037714	187.215	476.052	1709.68	134.878	135.403	1914.48	347.739	382.307	116.843
TCONS_00037717	110.699	235.329	495.99	74.8376	17.1948	846.225	175.24	310.608	309.844
TCONS_00037734	102.464	151.629	198.979	38.8315	25.0033	147.089	106.841	123.816	31.0206
TCONS_00037759	8392.85	9878.6	10183.1	7264.17	7087.31	9717.94	7555.09	9597.49	9403.52
TCONS_00037760	3622.72	3812.53	3424.87	3062.54	2868.69	3046.92	3271.33	3733.75	3782.62
TCONS_00037785	84060.8	99081.6	114889	69949.8	74854.3	150323	112315	140197	128192
XR_004151949.1	7.84658	11.5569	24.1558	14.9998	10.1369	9.68481	14.0204	24.6616	19.6482
XR_004151951.1	32.2119	32.0735	20.565	19.4157	18.3174	21.7188	13.8892	31.2872	24.3079
XR_004151952.1	31.4416	66.7855	97.3134	74.3019	96.5469	118.974	52.6317	0.0011	46.4841
XR_004151953.1	56.3162	65.6999	93.3699	32.9634	29.8069	113.595	51.7391	182.013	58.5004
XR_004151954.1	138.986	154.102	129.266	80.4397	65.8841	147.083	60.3095	122.762	160.452
XR_004151955.1	1373.34	1444.1	1412.36	1211.72	1119.9	1451.86	1338.6	1731.42	1509.75
XR_004151956.1	225.671	274.085	300.104	240.919	243.407	224.678	261.099	220.692	233.561
XR_004151957.1	165.456	198.669	205.894	187.761	206.303	232.234	214.275	180.38	192.533
XR_004151958.1	135.728	131.461	155.53	107.52	100.791	159.872	123.405	121.619	103.993
XR_004151961.1	178.536	163.018	248.312	136.95	219.726	228.959	178.864	208.446	181.312
XR_004151962.1	235.188	215.579	267.512	207.969	240.33	220.529	267.336	201.599	210.058
XR_004151964.1	4.48973	1.14229	5.60169	2.74404	4.66135	2.245	2.24144	5.52032	2.29965
XR_004151965.1	380.774	542.515	335.891	447.616	540.98	505.928	479.362	451.382	535.386
XR_004151966.1	0	3.76386	0.248333	2.53736	0.322606	1.90261	1.86071	1.67224	0.028452
XR_004151967.1	0	3.98694	0.249422	2.78585	0.323372	2.13277	1.97736	1.65851	0.029703
XR_004151968.1	0	4.05882	0.251606	2.84193	0.326934	2.06786	2.05284	1.67317	0
XR_004151969.1	0	2.79314	0.234925	1.61801	0.304271	1.58769	1.2934	1.64722	10.4326
XR_004151970.1	0	2.66103	0.234495	1.49501	0.304226	1.43208	1.23371	1.66149	10.0703
XR_004151971.1	0	7.40511	0.290809	6.4803	0.362134	3.48511	4.18195	1.71524	0
XR_004151973.1	179.976	161.21	167.635	144.216	125.601	215.556	157.737	150.713	134.787
XR_004151975.1	8.82702	3.39914	15.1912	9.45317	7.28088	7.61128	1.41998	5.30318	2.34705
XR_004151984.1	1.74311	3.47145	0.386747	4.04936	8.66052	3.13063	10.0251	1.76083	8.07902
XR_004151985.1	91.5664	126.432	150	70.0024	53.7416	98.2007	121.494	169.807	222.068
XR_004151987.1	267.717	189.948	92.3834	168.409	206.574	213.534	172.231	220.763	185.967
XR_004151989.1	0	0.566267	1.16004	0.566637	3.35321	0.585019	1.05718	0	2.31684
XR_004151990.1	0	0.54201	0	0.544536	0.000139	0.551996	1.1496	0	0.000118
XR_004151991.1	36.7913	24.1098	55.856	15.5255	33.117	41.4476	62.5697	50.0718	41.9759
XR_004151992.1	0	59.7781	33.2686	11.4502	15.3226	3.07585	1.59643	24.5897	8.9243
XR_004151993.1	5.75196	1.36554	18.4474	4e-06	1.7e-05	18.4618	0.113795	0.32074	5.8725
XR_004151994.1	1.1e-05	5.61632	3.24351	1.8e-05	1e-06	0	2.7492	22.6694	6.76143
XR_004151995.1	32.0518	9.22763	27.0747	9.19212	11.6415	28.4826	2.65435	7.20752	3.76778
XR_004151996.1	0.624159	8e-06	0.019098	0	7.1771	11.4703	0	3.8992	0.014077
XR_004151997.1	0.846407	0	0.01407	0	0.061142	0.000105	0	0	4.9959
XR_004151998.1	33.7664	41.0275	19.2638	18.0685	25.4236	11.7974	23.4711	31.2035	49.6986
XR_004151999.1	48.8375	42.8958	26.1458	68.9307	22.3125	20.4909	31.6207	11.0531	0.003794
XR_004152000.1	409.716	409.93	316.08	340.338	195.825	410.687	367.749	262.94	268.24
XR_004152001.1	0	1.18299	2.48434	0	0	18.8022	0	1.25905	1.21784
XR_004152002.1	77.0615	51.742	32.1286	30.7315	48.7351	38.8081	23.7559	102.676	10.5218
XR_004152005.1	2.67669	6.2784	8.3872	5.27314	6.55741	4.61398	8.92493	3.96668	2.65023
XR_004152006.1	8.09636	12.4222	14.9776	8.86715	11.4616	11.924	7.71806	17.803	7.93829
XR_004152007.1	0	0	0	0	3.60067	0	0	7.34981	0
XR_004152008.1	0	0	0	2.91421	0	1.99121	0.95341	0	0.972994
XR_004152009.1	0	1.89388	0	0	0	0	0	0	0
XR_004152010.1	2.5558	60.5405	2.56444	1.491	3.74903	1.34285	2.50595	1.27867	5.0556
XR_004152011.1	77.3497	118.856	97.41	62.6238	54.8951	72.1705	85.7985	45.8881	55.0395
XR_004152012.1	8.08087	19.8471	34.7016	16.5965	7.96341	10.0013	12.2997	9.05767	10.3253
XR_004152013.1	41.5583	30.6244	66.7734	27.257	25.9162	86.8066	20.5666	82.8441	100.313
XR_004152014.1	222.974	158.541	164.962	237.282	274.788	212.288	179.213	199.124	148.906
XR_004152015.1	61.5301	91.8208	95.9445	111.828	82.3751	128.131	129.007	70.2835	95.9519
XR_004152016.1	83.08	44.1411	28.7887	36.5069	62.6951	25.6835	26.2091	40.4797	32.8137
XR_004152017.1	0	1.06702	0	0	1.08425	1.15218	1.08018	0	4.28855
XR_004152018.1	93.0353	71.6393	71.6333	167.453	126.167	118.552	147.89	83.2175	122.905
XR_004152019.1	0.41647	7.74072	0.292965	9.49132	0.016397	19.8705	22.3919	0.0288	41.2733
XR_004152020.1	0.568057	26.6937	0.433531	1.30664	0.016531	71.6508	28.8484	0.033268	55.1816
XR_004152021.1	68.1697	88.7678	119.669	24.7195	75.7831	99.1134	66.4439	83.469	136.375
XR_004152023.1	52.0583	41.7766	0	54.5599	0	0	0	62.6128	7.72526
XR_004152024.1	2.48749	1.232	1.22503	3e-06	0.011824	3.1138	0	0.040596	1.98682
XR_004152025.1	0	1.18864	1.20639	3.48347	2.34685	2.88442	4.66725	2.37798	0.538578
XR_004152026.1	11.8981	6.20924	34.2421	8.3857	4.8571	3.97936	21.9574	18.4735	18.1645
XR_004152027.1	55.8425	43.6952	69.0934	53.5927	57.0423	37.516	47.5459	56.4852	28.2722
XR_004152028.1	344.266	380.569	392.597	316.101	329.106	378.175	266.473	284.638	320.038
XR_004152029.1	34.3276	49.5372	46.0862	42.8743	47.3982	64.4708	27.8851	26.1632	34.4513
XR_004152030.1	58.5697	40.164	50.3818	49.8466	24.9986	31.1996	40.6107	31.6073	19.055
XR_004152031.1	0.977138	4.34007	5.42768	1.88021	3.76631	3.65087	0	2.56832	5.19262
XR_004152032.1	5.58462	4.29653	0.974725	1.87478	0	3.57682	0	0.001598	5.18798
XR_004152033.1	72.0215	84.4038	91.9008	131.73	87.0025	214.286	102.82	124.265	231.493
XR_004152034.1	0.62607	0	7.70255	0	0	0.65498	1.24842	0	0.013491
XR_004152035.1	0.565375	0	3.7e-05	0	0	0.589961	0	0	5.70158
XR_004152036.1	19.1603	26.0798	15.8593	62.8486	23.3094	30.605	63.8644	25.6717	17.9126
XR_004152037.1	100.941	54.8192	133.361	66.0816	82.9631	128.686	35.7545	120.298	105.173
XR_004152039.1	1.10774	0	1.14491	1.08482	1.37153	1.17799	0	0	0
XR_004152040.1	3.48069	5.73248	0	1.51629	1.52124	1.29726	4.35771	1.49127	1.50592
XR_004152044.1	0	0	0	0	6.02057	0	0	0	0
XR_004152045.1	146.802	82.0329	115.952	118.324	98.8102	106.189	80.4431	101.053	142.756
XR_004152046.1	40.7973	64.855	75.5824	20.9789	69.4097	11.253	28.9737	50.4068	46.9094
XR_004152047.1	15.7192	3.18609	4.32676	1.29627	0.006082	2.01744	1.56845	0.009337	0.319317
XR_004152048.1	0.014207	34.977	0	4.74496	0.002955	8.57556	1.96668	10.9009	25.3614
XR_004152049.1	2.7854	1.29957	6.93858	20.6513	38.0929	18.5376	0.027505	35.8751	25.6204
XR_004152050.1	6.56525	17.4835	18.8296	0.286677	2.52539	8.22486	2.3168	4.62387	0.30601
XR_004152051.1	0.022451	5.84385	0	0.03646	0.000828	2.51989	36.1881	0.006895	0.113363
XR_004152052.1	27.8473	0.341978	22.7612	1.35959	8.20627	0.185048	0.012648	0.00257	0.903565
XR_004152053.1	2.45177	0.050699	0.533697	0.027824	13.4834	0.068612	0.008369	1.23729	1.77931
XR_004152054.1	0.518913	0.437264	24.3976	1.24872	0	0.12626	32.9883	0.001772	0.554622
XR_004152055.1	0.029767	2.56977	1e-06	11.2413	21.3647	0.661073	0.031317	1.83194	0.346379
XR_004152056.1	2.22228	0.372633	4.85955	11.1328	0.238185	0.367376	0.009896	0.375105	1.74998
XR_004152057.1	165.485	201.292	202.452	152.882	178.887	212.008	196.318	223.509	185.506
XR_004152058.1	85.9906	77.3434	122.605	96.6923	79.0078	45.8803	46.268	71.098	16.7061
XR_004152059.1	34.1724	11.2559	17.5515	26.5308	0.231927	0.074221	0	0.082902	5.46479
XR_004152060.1	16.1993	13.172	8.70902	12.8992	9.18587	12.3348	13.1381	9.55962	6.80418
XR_004152061.1	0	0	0	0	0	0	0	0.000104	0
XR_004152064.1	26.347	10.0915	1.38707	15.4077	46.7259	8.30523	5.70336	2.92056	15.0205
XR_004152065.1	2.17919	0.018748	1.49164	6.8307	4.66081	27.6976	8.54886	7.50178	0.262698
XR_004152066.1	11.0642	2.21515	3.3805	2.23277	8.92219	6.10063	5.56841	7.82986	5.60213
XR_004152068.1	14.4593	1.30739	5.34603	1.24274	2.53462	8.48078	1.2817	3.88877	16.0026
XR_004152069.1	0	3.03805	0	0	0	1.82538	1.54391	1.54145	0
XR_004152071.1	5.84748	35.5639	1.20597	5.21329	14.5355	52.5547	24.2063	9.7113	68.8538
XR_004152072.1	2.00178	5.31354	1.65887	5.55957	13.3803	13.8074	8.51955	0.10005	13.2211
XR_004152073.1	2.05229	6.25775	2.23	21.9615	1.42248	20.7755	8.4382	26.4497	49.6384
XR_004152074.1	3.34285	0	1.75518	6.30351	0	3.74866	4.83534	8.38408	1.64867
XR_004152075.1	0	28.4332	6.48455	46.389	6.61071	34.6285	42.8674	2.20795	8.93235
XR_004152076.1	11.0513	32.0347	17.8122	58.6785	14.2009	60.2645	52.6216	14.7807	48.9847
XR_004152077.1	17.6718	34.9494	26.0996	24.3451	4.18558	60.4598	66.4551	31.4201	24.8008
XR_004152079.1	2.27591	14.0383	17.1623	28.6121	26.5504	29.1251	10.8059	13.1325	32.9074
XR_004152080.1	5.30696	7.98656	8.27034	5.36692	9.93118	2.45622	2.64612	0	0
XR_004152081.1	24.772	24.7194	24.2538	10.2153	14.6895	24.4652	19.2262	15.852	22.9185
XR_004152082.1	0	0.76422	1.10457	10.0588	0.000638	0	0	0.000101	0
XR_004152085.1	8.63541	0	0	0	0	1.14992	5.39816	0	0
XR_004152087.1	0.191295	23.162	8.66712	6.27105	0.132096	6.168	1.08664	3.12391	1.09905
XR_004152088.1	25.3248	1.03107	0.388568	9.9376	15.135	10.2841	4.39431	4.74039	7.78224
XR_004152089.1	1.75986	0	0.597625	0	0	1.21614	2.23388	1.20524	0
XR_004152090.1	1.86885	0	0.601023	8.38163	8.29322	1.23939	2.48199	1.24147	0
XR_004152091.1	1.35699	0	0	0	0	0	0.000348	0	0
XR_004152092.1	12.8771	13.0159	3.07477	26.1828	4.11641	5.50028	16.7716	3.61249	12.5888
XR_004152095.1	122.946	116.119	81.4819	109.226	102.812	97.6073	80.3465	82.6004	85.7356
XR_004152119.1	593.401	579.658	597.347	595.01	826.543	659.359	652.665	794.752	683.335
XR_004152122.1	0	1.49024	0	0	0	0	0	0	1.49828
XR_004152126.1	4.21837	5.45278	3.38737	5.31936	7.53071	5.53577	13.5626	9.02719	12.0952
XR_004152129.1	45.5739	43.3673	28.2632	34.3905	43.7041	30.5353	37.4996	26.7123	37.0117
XR_004152130.1	10.0707	4.99768	5.12349	16.4347	12.2909	6.7571	4.05287	7.1417	6.18915
XR_004152137.1	83.991	57.5234	33.5645	40.3325	48.1702	41.6153	29.4079	59.4753	39.2858
XR_004152138.1	11.8158	7.55835	3.43512	1.06916	4.30382	5.37302	11.9438	3.22882	2.18839
XR_004152139.1	12.9765	7.89269	7.73635	13.9854	7.95581	14.6286	12.7013	14.0289	12.9215
XR_004152140.1	5.66417	8.43961	3.12301	0	11.0585	12.2759	0	5.53361	4.22331
XR_004152141.1	9.39674	10.4127	12.9728	18.954	0	21.2694	3.79395	9.57208	6.57594
XR_004152142.1	31.5822	41.4198	13.2979	16.4461	37.5175	41.8367	28.9583	9.978	30.8946
XR_004152143.1	180.879	249.257	140.801	192.646	203.503	206.658	327.452	60.0884	216.686
XR_004152144.1	195.506	216.804	390.79	296.129	206.24	179.582	254.208	310.091	221.718
XR_004152145.1	69.1851	87.8867	204.457	153.125	74.6685	113.582	53.3239	135.302	86.8464
XR_004152146.1	453.391	484.43	642.619	407.324	470.151	415.613	433.621	498.956	406.167
XR_004152172.1	0	0	3.51311	0.013036	3.02854	0	0	0	3.26183
XR_004152173.1	137.721	102.044	46.9675	83.6286	104.474	148.033	101.001	121.631	71.1823
XR_004152180.1	37.3868	48.9403	43.0822	28.0684	61.7288	64.568	2.30709	39.6268	28.1965
XR_004152190.1	115.581	125.279	15.1364	434.915	105.749	744.088	68.2416	67.8623	211.938
XR_004152196.1	0	0	0	0	0	0	1.09397	0	0
XR_004152197.1	304.442	300.842	185.739	285.121	169.328	54.4179	388.478	412.947	247.232
XR_004152198.1	57.0582	294.792	338.029	24.7512	247.284	232.801	223.965	185.223	86.7057
XR_004152199.1	45.7523	19.1188	0.708588	7.09114	7.20757	19.4063	4.77547	23.0233	32.2901
XR_004152200.1	83.0774	0.00615	47.4251	148.86	127.932	15.8783	28.9976	0.000121	1.38304
XR_004152201.1	4.60046	5.25488	23.0874	0.434154	0.000472	37.6075	1.59442	5.42758	9.85247
XR_004152202.1	236.115	249.808	289.824	184.551	149.484	261.768	175.841	94.4326	133.476
XR_004152203.1	70.3411	43.3804	15.8731	65.4237	50.7642	163.201	8.96792	47.5382	129.033
XR_004152204.1	4.00069	19.3642	10.0721	0.203075	0.00141	39.2983	0.570675	55.9063	0.239047
XR_004152205.1	23.1289	0.000507	45.0422	41.5153	0.00077	64.2238	15.0036	17.6508	11.9934
XR_004152206.1	200.25	255.99	257.629	231.661	145.969	218.032	171.932	188.383	172.521
XR_004152207.1	9.61201	6.72521	11.7998	13.9284	4.66132	2.5626	2.46138	8.32504	9.25069
XR_004152208.1	1.01238	5.95509	0.014391	0.098742	9.66943	3.63563	6.9305	1.01715	4.8e-05
XR_004152211.1	1680.97	1820.68	1701.02	1970.09	2002.82	1830.07	1606.29	1536.04	1264.57
XR_004152214.1	9372.02	7956.66	6455.99	8560.48	8304.8	7552.98	7507.46	6864.09	10055.7
XR_004152215.1	32.2181	8.26008	2.85176	2.84373	2.87755	14.8457	8.63843	8.64539	17.5916
XR_004152216.1	9.50979	2.12235	4.05866	7.12193	10.7567	8.45598	10.2424	19.0623	4.3027
XR_004152217.1	11.5878	2.83036	14.841	10.9058	6.94382	17.1877	13.989	53.6605	29.1269
XR_004152218.1	45.7256	31.5031	81.0792	40.1097	45.8073	89.3358	17.1959	10.0464	78.6611
XR_004152219.1	98.1354	96.1567	35.3657	88.4896	72.4668	69.9062	89.15	63.6775	26.9542
XR_004152220.1	29.1374	104.67	42.2363	53.8801	32.169	4.37586	40.9369	28.6833	35.2418
XR_004152221.1	24.8938	0.220718	13.4519	15.9471	40.012	0.496271	52.7579	58.4304	3.74761
XR_004152222.1	33.7278	7.23587	3.78462	10.7827	26.0837	4.11558	12.955	14.104	0.197447
XR_004152223.1	0.185383	1.36788	0.002311	5e-06	0.010519	0.164284	8.16733	0.097439	1.45223
XR_004152224.1	0.767082	5.70925	35.0969	1.4e-05	0.024576	0.333545	1.15935	0.351375	3.02602
XR_004152226.1	45.3222	28.5381	90.307	61.5582	13.3178	28.181	82.2853	59.4669	41.7114
XR_004152231.1	53.9276	72.3341	104.319	135.865	41.4886	58.92	78.8825	107.714	79.0011
XR_004152232.1	81.8794	72.2567	178.861	77.5716	110.976	150.999	124.57	79.9961	66.1592
XR_004152233.1	0.596539	37.5946	0.000297	9.17131	19.3136	1.98113	0.075493	37.5379	29.1822
XR_004152234.1	76.5599	30.9194	18.4056	11.8741	50.7362	50.8128	35.6813	15.4409	71.4966
XR_004152237.1	11.2469	16.3246	13.7103	13.6401	14.588	23.724	17.0372	9.24189	16.6796
XR_004152239.1	0	0.065557	1.3e-05	0.005094	0.004228	0	2.46576	0	1.86109
XR_004152243.1	1.95962	0.963266	0	1.94868	0	1.06304	0.972558	1.97835	1.94515
XR_004152256.1	2.38136	2.42757	0	2.29597	1.17622	3.68974	2.40074	0	1.19428
XR_004152257.1	80.1234	94.9087	81.1988	56.8841	81.0342	51.6113	72.9248	87.6991	73.4951
XR_004152260.1	42.6509	45.7396	39.3803	39.6535	62.8523	39.7835	52.7128	29.6892	41.0145
XR_004152263.1	113.047	117.83	53.0783	104.244	97.4637	91.7938	116.483	60.6154	96.3372
XR_004152267.1	861.32	850.52	823.629	825.818	846.922	955.24	831.529	849.727	929.334
XR_004152269.1	178.83	132.518	179.939	199.975	196.469	144.362	249.262	52.0535	33.3262
XR_004152270.1	25.2399	36.0077	66.4175	42.1478	49.8677	68.033	37.1266	78.2263	102.45
XR_004152271.1	0	3.1e-05	0.004097	12.3927	0.136582	0.000453	0.318523	0.082296	0.337257
XR_004152272.1	23.6965	11.8395	0	23.4247	25.8648	14.7202	9.91235	22.2988	37.6011
XR_004152273.1	36.9869	58.7502	3.06163	37.5655	18.0593	62.8931	11.6333	59.5022	0.081721
XR_004152274.1	0	3.5e-05	7.1438	1.60089	9.36949	18.4951	0.194577	0.041583	25.9645
XR_004152276.1	24.4961	34.2023	105.259	36.3608	40.0044	47.3934	48.142	18.2624	33.6444
XR_004152277.1	251.874	172.395	260.331	194.544	124.913	300.586	184.64	169.221	158.299
XR_004152279.1	15.9482	26.848	10.2212	16.3976	19.9739	28.8074	33.7333	16.0708	25.9392
XR_004152280.1	0	0	0	0	0	0	0	0	0.935823
XR_004152284.1	55.6703	72.4425	83.1043	67.9998	51.1454	60.2928	89.3379	43.4459	39.4345
XR_004152286.1	0	0	0.51791	1.30615	0.822365	0	0	0	2.59262
XR_004152287.1	23.9455	22.6427	37.9864	11.735	8.94334	27.0702	15.7685	21.2531	16.078
XR_004152288.1	1.20205	1.17467	1.132	1.2135	2.41336	0	0	0	1.20607
XR_004152292.1	5.54717	2.16224	2.12895	4.48933	1.11199	1.07064	3.25238	2.1938	0
XR_004152293.1	8.61718	11.6836	1.12197	2.31201	4.79025	4.49011	2.47195	2.56096	19.2448
XR_004152294.1	23.5895	158.217	20.4581	51.6269	14.8735	102.293	35.7316	25.6814	65.1005
XR_004152297.1	15.2804	43.9865	14.4815	23.5428	48.3533	75.4794	21.9092	14.1821	26.8898
XR_004152298.1	141.214	164.29	255.1	211.442	129.072	74.7929	102.777	147.148	176.864
XR_004152299.1	143.313	101.022	50.0025	0	128.521	181.428	86.8378	183.085	76.5041
XR_004152300.1	100.726	43.0833	49.1047	124.754	64.7475	27.7641	85.9681	31.8981	100.387
XR_004152303.1	182.922	267.007	503.296	175.383	206.68	260.648	236.188	322.52	266.405
XR_004152305.1	11.3139	7.19586	8.95357	6.05611	3.60013	6.85633	8.53603	8.5561	4.94192
XR_004152306.1	0	0	0	0	0	0	1.0809	0	1.10248
XR_004152308.1	0	0	1.15478	0	1.2171	0	1.19146	0	1.20914
XR_004152312.1	0	0	0	0	0	0	2.22449	0	0.000239
XR_004152313.1	78.7524	98.6979	56.2071	58.8494	54.5366	45.9934	56.4948	89.5371	50.2092
XR_004152315.1	0	0	0	1.59851	1.61694	1.77904	1.62427	0	0
XR_004152316.1	10.8812	21.3347	25.9152	11.7016	19.9341	32.2289	29.8308	36.8854	22.4026
XR_004152317.1	0	12.5669	2.60167	16.147	0	5.31185	32.7067	0	2.20912
XR_004152318.1	128.876	153.136	151.512	92.7167	115.262	112.734	55.0059	118.559	145.139
XR_004152324.1	24.6751	28.1014	18.0468	38.9277	19.9664	30.0484	33.0149	12.0589	8.66101
XR_004152325.1	1.50949	1.49859	3.23826	3.01317	0	0	1.5392	27.6804	7.01475
XR_004152331.1	57.0731	58.4457	40.019	32.332	32.661	39.0329	38.9503	46.005	79.217
XR_004152332.1	32.2103	50.4465	37.456	26.8502	31.618	29.9386	30.02	38.1951	28.379
XR_004152333.1	0	0	0	0	1.08755	0	1.07452	0	0
XR_004152350.1	10.9139	29.5043	27.6699	16.4357	20.5222	25.8306	17.3329	13.0871	1.32449
XR_004152351.1	3.46071	25.9759	32.1883	3.49345	7.48138	17.3257	27.3644	6.98382	25.6698
XR_004152352.1	0	78.9611	0	21.2312	1.57839	38.6837	16.0925	126.083	65.3811
XR_004152353.1	1.35687	1.32076	1.45102	2.53955	3.83712	4.51099	0	0	1.34675
XR_004152360.1	128.982	118.426	136.22	99.941	90.277	128.396	117.4	85.9457	102.457
XR_004152362.1	5.45216	2.58148	0	5.03074	0	0	0	23.2172	17.5423
XR_004152363.1	1.13108	0.000218	0	0	9.2e-05	2.10731	0	0.010973	0.004951
XR_004152364.1	6.78347	5.25286	4.30449	3.98472	6.60123	4.28376	8.04643	4.0958	10.789
XR_004152368.1	79.6982	73.9731	61.46	107.367	89.268	92.2797	53.781	78.5695	67.5915
XR_004152369.1	0	0	0	1.18287	0	0	0	0	1.20526
XR_004152372.1	18.6157	3.64354	1.99584	12.2959	1.80081	13.0655	10.7763	15.3297	5.56653
XR_004152373.1	1.23383	19.0108	8.55793	5.30907	14.9022	0	9.76151	8.71977	6.12508
XR_004152374.1	1.34574	0	1.49229	3.4e-05	0	0	2.75563	5.65787	0
XR_004152375.1	10.4113	70.3523	12.485	16.2695	1.80302	74.938	34.2249	5.6833	53.1954
XR_004152378.1	14.441	9.36143	14.0201	0	3.64037	14.8969	3.91051	9.95559	15.6791
XR_004152379.1	3.25655	0	0	1.55887	0	4.92631	0	0	0
XR_004152383.1	3.10935	29.0779	1.04218	0.000813	0.810606	3.94011	16.6286	4.59513	15.1342
XR_004152384.1	3.45832	9.05723	2.72543	0.001247	1.43123	4.90991	3.60776	10.8913	1.45146
XR_004152385.1	4.58439	6.40303	2.60178	0.001014	1.09889	4.41148	0.150623	7.25102	0.920471
XR_004152386.1	4e-06	1.27791	0	3.46413	0.00041	0.000696	2.82199	0	0.000327
XR_004152391.1	5.86683	2.51701	2.33303	0	2.47618	1.10661	2.37936	4.93619	0
XR_004152392.1	710.122	796.735	1027.41	609.558	511.968	656.353	746.186	618.901	596.796
XR_004152393.1	13.0141	3.87671	18.0998	7.92391	1.32431	5.34084	15.463	3.94857	2.67634
XR_004152394.1	159.311	153.461	96.0819	153.886	223.355	166.569	179.545	222.694	154.028
XR_004152395.1	95.6355	100.891	163.695	99.8178	72.5007	165.901	132.004	89.7355	124.252
XR_004152396.1	15.0895	40.2602	18.3112	11.4021	19.1815	37.7394	125.861	81.6363	88.3285
XR_004152397.1	262.756	222.843	277.383	244.64	208.627	313.208	245.089	135.245	208.616
XR_004152398.1	12.4506	13.875	22.0093	29.1717	16.0251	52.0426	16.5539	16.9734	34.4734
XR_004152399.1	14.543	7.9391	10.6592	15.7667	16.1552	7.85968	3.94442	20.4612	3.99229
XR_004152400.1	4.3408	6.49224	0.771916	1.11179	0.599923	1.17927	3.0512	9.27652	6.48963
XR_004152401.1	1.31687	0.324673	8.478	1.16726	6.38013	1.26309	3.79904	0	9.72079
XR_004152402.1	0	0	0	0	0	0	0	3.83014	0
XR_004152403.1	225.709	251.515	195.856	263.225	238.309	229.706	278.257	213.364	209.228
XR_004152404.1	12.6215	3.53144	0	6.42618	3.53835	1.2315	4.98009	1.18767	1.18088
XR_004152405.1	14.3819	11.7486	6.92638	6.33915	5.07871	27.8103	14.4024	5.33666	10.604
XR_004152406.1	264.956	213.831	415.2	227.769	189.164	430.127	294.16	335.562	351.766
XR_004152407.1	22.4884	64.2924	29.781	27.7821	23.9998	32.4171	47.971	27.7556	114.255
XR_004152408.1	27.0522	17.893	39.5741	2.44576	18.7492	60.8437	6.39107	44.67	68.604
XR_004152412.1	223.547	303.598	413.121	193.466	211.958	323.377	233.669	394.328	363.239
XR_004152413.1	0	0	0	0	0	0	2.51982	0	0
XR_004152414.1	20.9628	21.0227	45.8158	28.3353	28.1782	47.1246	25.4423	4.20265	43.8522
XR_004152415.1	16.6555	20.9121	0	15.9474	4.28794	8.9418	34.7716	4.14884	22.3574
XR_004152416.1	18.9374	36.0716	12.757	43.6765	16.296	37.6105	16.1791	52.0037	8.13234
XR_004152417.1	31.438	53.6615	15.2172	110.335	111.89	87.5465	90.15	37.1509	57.3304
XR_004152418.1	54.2316	101.094	127.808	43.64	87.0962	78.7522	69.8143	64.3911	55.4036
XR_004152419.1	59.1518	42.9811	54.3392	47.0791	33.1493	24.2861	22.4269	42.2263	8.74801
XR_004152420.1	0.362426	0.000385	0.948945	0.5536	2.68692	0	0.106164	0.601639	2.03907
XR_004152421.1	0	0.00051	8e-06	0.916569	0.582512	0	0.10911	1.19157	0.149892
XR_004152422.1	0	0.000536	8e-06	1.01014	0.661615	5.55803	0.107919	1.3225	2.31788
XR_004152423.1	0	7.67329	8e-06	0.926002	0.590962	0	0.109038	1.20325	0
XR_004152424.1	0	0.000535	8e-06	1.00886	0.66271	0	0.107692	1.32284	0.101873
XR_004152425.1	0	0.000539	8e-06	1.02093	0.67136	0	0.107842	1.33573	0
XR_004152426.1	0.363644	0	0.92404	0.14057	2.52905	0	0.106459	0.280307	1.97371
XR_004152427.1	0	0.00057	8e-06	1.13854	0.772555	0	0.107376	1.50446	0
XR_004152428.1	0	0.000539	8e-06	1.02201	0.675502	0	0.107724	1.34162	0
XR_004152429.1	0.35297	0.000334	1.32122	0.016522	2.9e-05	0	0.103025	0	2e-06
XR_004152430.1	450.584	549.76	503.946	412.597	468.086	534.851	458.672	574.278	440.07
XR_004152433.1	0	0	1.87526	0	0	0	0.001911	0	0
XR_004152435.1	1.94368	19.0092	53.3309	27.7815	2.91738	14.3376	6.06119	3.47742	11.7719
XR_004152437.1	23.7595	52.4809	83.79	75.6606	58.5969	54.1074	61.211	34.9395	62.8922
XR_004152438.1	38.3195	9.92197	12.022	16.3729	14.3923	0.205684	6.53153	19.53	7.72135
XR_004152439.1	8.98827	7.85496	0.512843	0.020219	0	23.2397	20.7351	0	0.61561
XR_004152440.1	14.5052	1.55512	0.070536	0.00677	0	12.1313	1.16452	12.1168	0.795358
XR_004152441.1	20.8205	16.754	26.2411	12.8995	10.5366	15.9675	13.8514	6.89578	11.622
XR_004152469.1	0	0	0	0	0	1.6216	0	1.51517	0
XR_004152584.1	10.4339	17.3442	3.14438	12.277	19.3808	5.54665	2.31377	22.7084	8.25357
XR_004152586.1	45.9453	34.4148	16.4476	23.5366	26.7158	33.0927	17.0782	15.1786	25.2505
XR_004152909.1	166.293	201.804	171.091	154.862	176.225	193.733	134.953	149.082	204.02
XR_004152915.1	225.066	197.368	173.084	203.945	164.191	160.427	152.12	213.584	142.841
XR_004152923.1	23.1118	26.3554	49.2922	37.1861	100.916	104.431	41.4307	86.7638	27.7807
XR_004152933.1	0	17.3497	9.44532	9.85266	9.35092	21.8689	13.0648	1.80265	4.86029
XR_004153992.1	560.219	296.219	215.111	538.833	444.891	192.604	409.355	322.509	399.556
XR_004154001.1	113.301	119.577	95.3202	104.189	95.7026	90.6471	97.0626	104.911	118.563
XR_004154011.1	2.4e-05	0	0	0	0	0.011879	0	0	0
XR_004154015.1	4.74159	2.78893	1.86318	2.78112	1.86353	4.52805	0.933679	4.84268	5.6693
XR_004154016.1	275.543	239.163	140.193	188.018	160.536	201.598	145.676	187.79	280.727
XR_004154017.1	338.923	283.657	420.36	327.573	279.267	289.336	286.545	273.753	282.17
XR_004154019.1	1.82247	0	1.25185	0.005714	1.30102	0	4.41313	0	15.5581
XR_004154020.1	1.27592	0	0	0.007465	0	0	0	0	0
XR_004154021.1	3.9259	4.95337	0.932825	1.0599	3.0087	0.955348	1.01701	2.15237	1.9947
XR_004154022.1	237.695	303.27	355.051	164.739	97.3928	237.126	232.324	186.64	232.385
XR_004154026.1	27.3055	27.0903	27.2419	39.036	33.7149	9.32522	26.1659	34.1167	17.8987
XR_004154028.1	2.08092	0	2.00773	0	0	0	0	2.17562	0
XR_004154031.1	5.18997	0	5.13603	1.04117	2.09057	1.04646	1.01613	5.09631	0
XR_004154032.1	88.7025	88.4056	108.807	79.2091	81.0545	73.6525	109.35	75.6136	102.64
XR_004154034.1	2.6778	3.85098	19.1647	11.9248	2.51631	1.42239	5.16588	6.62821	9.26076
XR_004154035.1	1.11155	1.09389	2.19253	2.20039	1.10554	2.15055	5.52043	5.41915	2.21935
XR_004154037.1	1.35071	6.91974	1.96833	1.74713	3.24486	7.68477	0	2.63825	5.87141
XR_004154038.1	150.965	60.1343	46.5727	68.2614	60.6371	122.793	87.1817	79.1424	89.8854
XR_004154046.1	30.0116	6.78201	1.44346	22.105	15.5275	17.3696	12.6769	7.08759	4.26907
XR_004154048.1	1.43785	0	0	0	0	0	0	0	0
XR_004154049.1	1.02298	2.04454	0	4.27716	0	1.14248	5.27762	2.95206	1.04322
XR_004154050.1	0	1.64082	0	0	0	0	0	0	0
XR_004154051.1	1.31522	0	8.73513	6.50256	0.640762	0.654672	0.647047	0.670514	5.92666
XR_004154052.1	1.31522	0	8.73513	6.50256	0.640762	0.654672	0.647047	0.670514	5.92666
XR_004154054.1	4.31196	1.36143	1.34791	5.61888	0	0	1.35399	1.42918	1.46882
XR_004154065.1	129.214	108.27	93.1271	106.688	95.0981	59.912	66.8662	74.5303	73.3201
XR_004154076.1	0	0	0	4.53941	2.29697	1.2462	3.45097	1.12422	2.29553
XR_004154081.1	3.31547	5.48159	9.80954	6.70501	7.84345	7.7396	9.92705	13.1022	16.7076
XR_004154082.1	2.51301	29.6415	55.6556	24.0549	8.78181	17.6266	16.2462	26.9214	26.414
XR_004154084.1	1.41507	0	0	0	0	5.23464	16.2589	1.48419	0
XR_004154085.1	0.477929	0	0	0.5306	3.1385	0	0.504961	0	0
XR_004154086.1	0.456257	0	0	0.520597	0.004097	0	0.493177	0	0
XR_004154087.1	33.7006	39.6605	43.5604	39.3641	32.3613	42.3231	31.1159	27.9988	42.7979
XR_004154088.1	1.40237	0	0	0	0	0	0	0	0
XR_004154089.1	18.0787	15.8088	15.1654	21.465	9.81678	22.5168	12.3791	8.4783	26.8864
XR_004154097.1	524.099	517.485	417.987	455.528	663.842	344.218	420.659	461.782	337.018
XR_004154100.1	372.188	32.746	25.6634	25.9242	92.2664	28.3956	22.0249	34.9752	23.7343
XR_004154101.1	16.5735	9.44105	4.46673	30.318	27.6894	26.9279	25.8445	7.03789	15.6339
XR_004154102.1	7.6744	34.1561	55.5329	45.3651	37.3675	37.6965	76.7688	8.2265	24.7443
XR_004154103.1	21.0446	27.6634	21.3644	0	3.43272	17.7804	22.1185	0.002763	2.22365
XR_004154104.1	198.895	270.698	275.771	236.916	271.86	328.663	191.834	225.657	239.027
XR_004154105.1	219.278	193.482	247.52	179.322	216.052	241.972	174.303	198.763	226.715
XR_004154106.1	20.4844	7.33646	2.63562	11.0422	6.14753	9.40889	11.2145	6.51191	10.1118
XR_004154107.1	0	1.41524	0	0	1.35927	0	0	1.42755	0
XR_004154108.1	108.933	98.5211	89.419	64.4883	49.4064	81.3297	82.9267	56.9787	155.914
XR_004154109.1	2.17002	7.38863	5.29806	5.64336	4.04049	0	8.76659	3.86904	3.19372
XR_004154110.1	8.72776	0.001974	0.11103	5.37582	6.75073	9.99801	0	0	4.25368
XR_004154112.1	0	1.71329	0	0	0	1.57858	1.66707	0	1.73982
XR_004154113.1	0	0	0	0	0	0	1.42448	1.43793	0
XR_004154114.1	0	1.35223	0	1.28486	0	1.4549	0	0	0
XR_004154116.1	97.7164	116.598	108.064	81.4357	112.081	162.672	123.985	110.763	185.985
XR_004154118.1	0	0	0	0	0	2.25772	0	0	2.03991
XR_004154119.1	0	3.70171	3.99689	2.45612	1.23229	6.6842	1.24381	1.28369	3.8625
XR_004154121.1	7.5785	2.08914	5.31372	7.45159	9.82644	10.8633	13.9725	7.14552	3.37755
XR_004154124.1	137.402	179.851	262.969	140.241	206.71	227.161	93.5676	182.316	165.427
XR_004154125.1	167.899	140.137	117.896	99.6208	58.493	98.1268	179.082	153.916	107.15
XR_004154126.1	563.527	453.175	542.127	668.435	647.861	875.714	592.977	584.486	836.399
XR_004154127.1	92.3717	81.7496	148.329	151.1	98.0306	77.627	10.2965	143.148	90.9926
XR_004154130.1	0	0	0	0	0	0	0	1.6785	0
XR_004154132.1	132.804	102.663	105.793	167.891	155.77	158.329	89.0283	138.047	101.127
XR_004154133.1	0.381687	3.48279	0.197021	23.0308	1.74037	5.99166	7.67119	0	1.9e-05
XR_004154135.1	6.12975	1.53044	0	111.876	2.99526	1.60292	153.438	10.7703	14.9804
XR_004154136.1	0	0	0	0	0	0	0	0.000118	0
XR_004154138.1	109.008	93.6613	111.279	88.8458	120.648	90.8566	100.417	115.313	131.266
XR_004154139.1	2.72981	7.86228	4.7127	2.74118	4.15961	3.78173	3.94297	1.30876	4.15806
XR_004154140.1	0.974354	1.18481	0.916401	0	2.99752	0.508659	0.490099	1.39904	0.954792
XR_004154141.1	1.03164	1.78051	0.991579	0	0	0.515369	0.498108	1.59749	1.01625
XR_004154142.1	138.638	123.194	124.522	114.096	150.754	0.172518	112.136	32.7169	0.005734
XR_004154143.1	67.3359	94.9632	75.0548	43.807	75.2335	154.197	68.5921	142.861	145.581
XR_004154144.1	82.5781	67.5571	54.9125	61.2211	6.28383	69.2202	38.011	82.9296	62.8475
XR_004154145.1	0	0	0	0	0	0	0	1.0603	0
XR_004154149.1	621.168	583.592	720.186	685.726	694.703	680.668	652.805	785.75	536.058
XR_004154150.1	165.469	80.4167	84.334	121.181	147.327	236.822	101.701	136.295	172.173
XR_004154151.1	13.4724	10.5418	16.2921	19.8102	11.5541	5.59604	9.13723	4.53229	12.5192
XR_004154152.1	0	1.02511	0	0	0	1.15681	0	0	2.08507
XR_004154154.1	0	4.49016	0	4.43421	6.65639	0	2.23395	0	11.6982
XR_004154155.1	8.88303	6.24015	4.39333	4.1902	4.40042	17.4374	21.1059	13.2722	2.19307
XR_004154156.1	12.7766	7.78203	26.4372	6.43709	16.9908	20.186	25.7828	18.1649	30.3912
XR_004154163.1	3.51546	0	1.8048	0	0	0	0	0	1.70173
XR_004154170.1	205.327	139.541	84.9167	158.776	156.446	140.092	137.42	125.62	115.296
XR_004154171.1	114.504	132.522	28.4598	76.4049	125.438	118.782	115.596	87.0542	119.085
XR_004154172.1	85.7733	95.5637	50.1693	137.606	119	83.8905	20.7092	111.063	70.8227
XR_004154173.1	70.2757	63.7726	122.521	105.36	72.6411	81.9066	96.821	65.3698	61.3442
XR_004154174.1	0.972032	0.957252	0	1.89263	0.963678	0.890403	0	0.972056	0
XR_004154178.1	4.04817	9.75963	5.40435	1.40504	5.78359	2.87148	1.35149	7.27058	12.7769
XR_004154179.1	0	6.10149	0	0	0	0	0	0	1.30089
XR_004154183.1	0	6.11579	0.001037	8.38703	4.26453	13.5777	1.87502	0.283885	0
XR_004154184.1	14.9627	10.6059	26.5224	7.31084	24.7907	1.22164	14.5106	21.9399	12.7935
XR_004154186.1	6311.74	5218.9	6870.86	5706.44	5025.09	4659.16	5340.56	6413.41	5692.66
XR_004154188.1	21.0018	46.4674	41.7581	39.9597	33.2658	17.5141	51.3408	17.4687	2.99114
XR_004154189.1	11.7827	0.748599	27.8001	0.569842	0.241925	57.753	1.2445	1.7e-05	0
XR_004154190.1	30.3458	23.3409	4.2e-05	11.92	9.86291	36.0193	1.33645	11.9508	10.4806
XR_004154191.1	1.7e-05	0	0	0	0	0	8.7e-05	3.29228	1.19871
XR_004154192.1	15.0638	0.036054	3.24527	6.21102	23.6683	25.0247	9e-06	18.1404	0.193158
XR_004154193.1	4.28095	4.18747	0	0	2.13067	0	2.09033	2.41626	0
XR_004154202.1	89.1951	15.612	38.3504	18.4951	15.2098	19.6302	72.991	72.6214	53.3706
XR_004154203.1	54.7374	25.1891	5.25398	51.0475	16.9356	49.1815	16.1613	28.4345	17.5828
XR_004154204.1	0.104051	33.621	3.76225	49.5358	18.552	21.8776	9.29218	33.7541	0.000104
XR_004154205.1	167.738	97.3383	65.797	137.033	78.5023	194.063	60.7555	188.928	144.571
XR_004154206.1	27.3445	55.0466	7.11676	13.842	0.765246	49.6245	32.3288	5.33694	36.4596
XR_004154207.1	65.851	16.0623	10.8768	0.14913	79.5568	25.8467	16.7093	11.3446	27.723
XR_004154208.1	4.92847	6.13768	0	7.5813	9.29352	6.23517	6.27722	3.32561	17.6409
XR_004154211.1	0	1.27513	0	0	2.55467	0	0	0	2.58227
XR_004154213.1	668.448	759.186	884.231	705.182	450.489	718.457	668.342	583.298	800.005
XR_004154215.1	176.501	122.161	289.325	137.321	126.336	174.345	185.864	131.653	80.2342
XR_004154218.1	29.5118	26.2475	19.5722	29.2894	9.56634	31.1762	31.2347	2.02607	0.00807
XR_004154219.1	39.4943	54.2426	67.5159	17.1282	0.001053	39.2453	10.2567	49.8234	55.2429
XR_004154220.1	13.383	26.556	69.4972	56.3584	54.0296	73.7453	57.7202	51.2021	60.5016
XR_004154221.1	10.4329	21.5492	5.12558	14.0163	16.1983	1.03687	11.0674	8.77353	11.4561
XR_004154222.1	21.6237	31.9793	19.3195	14.6542	13.2776	7.65937	21.9828	22.3064	18.6954
XR_004154223.1	7659.52	6845.47	6795.09	5072.61	4606.36	6485.4	6167.63	6310.67	6786.95
XR_004154224.1	1.52219	2.38813	0	0	1.52593	0	0	0	4.65522
XR_004154226.1	132.879	193.449	177.994	123.988	126.65	195.097	189.837	130.723	170.488
XR_004154227.1	266.457	276.338	246.329	265.805	354.146	252.573	193.932	346.815	277.381
XR_004154228.1	399.891	383.327	512.594	511.254	423.532	337.993	341.614	347.974	523.766
XR_004154229.1	184.638	139.719	217.646	126.785	129.557	167.299	118.211	163.966	141.859
XR_004154231.1	56.9059	80.4607	77.4427	66.9196	59.0306	42.0484	96.103	18.906	69.2555
XR_004154232.1	3.17933	0.466801	26.6794	1.07029	5.2e-05	4.39084	2.50446	3.51438	24.873
XR_004154234.1	27.5476	25.3745	26.3599	18.8469	24.9365	24.3314	26.4034	31.2097	29.8987
XR_004154314.1	32.2241	20.1897	33.4329	57.214	26.4061	39.8701	12.106	69.7607	34.6079
XR_004154315.1	52.0358	27.8992	18.3111	56.4295	25.9023	34.0323	62.7884	11.7572	13.7036
XR_004154316.1	0.725343	25.1657	22.4417	4.00961	1.04916	15.1896	27.2158	0.039599	11.2392
XR_004154317.1	15.8128	24.6721	0.993773	12.1622	18.4666	11.6548	9.2762	0	23.3322
XR_004154319.1	10.6092	15.3488	11.9972	9.83703	12.0707	17.85	21.2476	15.767	17.422
XR_004154320.1	26.8895	27.6752	53.4817	34.2688	30.7669	61.0596	24.59	44.9772	63.2788
XR_004154321.1	17.6178	7.0527	68.7025	0.27077	3.07326	23.0818	20.9348	0.96603	1.9545
XR_004154322.1	12.3697	15.7942	50.2952	18.8942	2.87331	0.957981	22.3499	6.55085	10.0242
XR_004154323.1	20.2653	20.6601	0	0.000577	0.158453	0.318529	0.695145	0.188878	5.23026
XR_004154326.1	0	1.05449	0	3.26562	1.087	1.12283	0	0	1.07956
XR_004154327.1	53.9672	104.556	68.1763	76.6081	49.5456	76.8615	37.8174	31.3011	42.0098
XR_004154328.1	34.1136	43.3	27.4476	20.2389	6.50693	10.6615	36.1269	24.1833	32.2455
XR_004154329.1	13.9902	14.9854	21.8979	19.6061	21.3978	4.19691	29.7658	15.7268	19.9208
XR_004154330.1	64.0225	16.4709	22.9599	0.00141	1.22789	29.6338	22.2237	40.5983	29.3046
XR_004154333.1	420.729	413.583	434.252	396.67	340.643	423.951	389.404	367.472	484.029
XR_004154334.1	79.2208	82.7551	141.459	60.731	63.6561	77.8921	79.1733	86.9669	89.5004
XR_004154337.1	0	0	0	0	0	3.04792	0	0	0
XR_004154338.1	501.042	429.458	448.67	261.985	241.054	307.344	414.875	295.971	384.744
XR_004154340.1	174.888	175.669	79.2029	233.49	231.749	201.575	139.837	94.4579	106.805
XR_004154344.1	48.1536	39.4893	41.665	32.6729	31.2632	47.8566	36.6234	45.997	37.82
XR_004154346.1	121.501	111.683	83.9286	174.022	187.391	161.611	90.507	180.938	161.799
XR_004154347.1	279.162	200.671	192.661	209.622	283.857	211.774	149.416	219.079	175.457
XR_004154348.1	57.0147	95.9112	74.0389	57.2138	56.6785	62.3534	37.6107	66.6691	51.8627
XR_004154349.1	125.096	97.3518	109.785	77.2799	91.2969	64.0418	78.4241	104.84	102.31
XR_004154350.1	281.418	195.779	175.978	227.179	222.676	151.711	183.613	261.685	179.74
XR_004154351.1	21.4939	12.5915	56.499	23.3448	5.10665	53.9148	21.7644	78.0743	20.2305
XR_004154353.1	0	1.00738	0.981048	3.14024	1.02971	2.93829	0	3.17855	5.13008
XR_004154354.1	195.462	230.858	146.975	108.562	159.269	148.156	122.457	190.847	185.475
XR_004154356.1	126.702	56.8216	45.0418	68.6518	83.6222	86.1255	44.9603	58.6584	122.871
XR_004154357.1	13.0838	9.91211	14.6381	16.7427	16.4915	26.7389	25.9996	13.7996	10.4582
XR_004154358.1	58.5419	30.972	14.0677	21.5964	66.365	56.8209	37.9911	111.357	44.5273
XR_004154359.1	8.51199	23.5089	22.8671	26.6873	11.658	41.6411	22.4745	26.1425	33.3485
XR_004154360.1	6.57988	6.5204	2.33457	2.84023	2.149	0.302148	0.020771	3.09158	0.221189
XR_004154361.1	7.6928	0.235308	0.001201	10.3455	8.89308	0.006034	1.19682	0.997629	0.075959
XR_004154362.1	2.4e-05	0.001377	0.73396	0.006947	0.003146	11.7656	0	6.4e-05	3.37311
XR_004154363.1	2.7e-05	0.0249	0.000344	0.033757	11.0894	17.2967	0	5.6e-05	13.4815
XR_004154364.1	28.0921	14.5532	17.6413	0.600147	14.1195	0	10.3751	1.75342	8.89514
XR_004154365.1	0.044172	8.20004	15.8545	26.1642	0.408071	0.01845	18.2808	7.66462	34.9865
XR_004154366.1	1.12737	0.026485	0.333297	3.03457	1.06233	6.52773	0.001563	4.07479	0.057415
XR_004154367.1	1.2632	24.7315	0.000155	12.0991	3.69837	0.116386	0.091972	1.35623	0.020628
XR_004154368.1	2.71806	1.29751	0.983538	0.003486	0.451325	0.155709	0	0.012501	1.75367
XR_004154369.1	2.7374	1.31296	0.794473	0.00359	0.474999	0.157671	0	25.3414	1.19387
XR_004154370.1	1e-05	0.00081	0.415031	7e-06	4e-06	2e-06	0	6.9e-05	19.6957
XR_004154371.1	8.00718	2.503	3.36388	0.006955	1.18694	0.338568	0	0.013595	0.080702
XR_004154372.1	270.194	297.004	295.167	215.552	289.048	331.743	233.579	265.596	300.497
XR_004154374.1	503.051	134.218	70.7865	420.839	193.849	148.922	204.839	348.047	200.379
XR_004154375.1	0	0	0	0	0	0	0	0.83038	0
XR_004154376.1	0	0	0	0	0	0	0	0.85482	0
XR_004154377.1	10.1451	5.43029	3.36603	7.19154	19.5718	6.15489	3.56356	6.04586	15.6819
XR_004154378.1	50.0139	23.4728	18.9899	43.8468	29.043	13.2432	48.8057	34.6171	56.5307
XR_004154379.1	63.8759	59.1435	52.4501	47.1863	64.1153	33.1672	21.1756	99.3689	3.65732
XR_004154380.1	15.8431	66.5255	50.2545	10.1359	25.1965	20.3328	11.9607	17.2796	2.06533
XR_004154381.1	0.083452	2.606	0.002258	0.08006	7.18888	1.08306	0.658617	5.25847	0
XR_004154382.1	130.926	157.713	217.931	143.676	129.549	134.219	152.243	118.306	119.445
XR_004154383.1	539.101	628.871	508.412	861.228	726.65	484.763	697.178	474.995	382.622
XR_004154385.1	872.04	559.422	354.052	826.902	504.103	858.619	706.44	903.013	1086.55
XR_004154386.1	134.541	119.712	52.4102	78.0553	109.523	71.6101	77.716	76.8219	68.9991
XR_004154387.1	13.8559	67.7435	57.8479	58.9804	56.0731	38.7602	36.4896	58.1906	46.5385
XR_004154388.1	0	0	0	0	3.20182	0	0	0.881644	0
XR_004154389.1	0	0	0	0	0	0	1.6213	0.857462	0
XR_004154390.1	3.32456	0.048524	0.597839	13.9542	23.6222	1.30867	18.4977	2.24078	0.000292
XR_004154391.1	17.0532	3.35524	0.559938	2.0708	33.5101	1.20903	10.8926	0.003101	1.05772
XR_004154392.1	2.49356	8.72057	4.58062	0.854512	6.25178	9.44533	0.927249	1.31706	2.05856
XR_004154393.1	7.29655	0.000772	0	1.53024	1.23537	0.095457	5.05275	8.15519	7.95756
XR_004154394.1	0	0.000654	0	1.38121	1.24742	0.078635	3.81	7.57844	6.41737
XR_004154395.1	24.7487	38.6209	42.7356	72.7951	65.9548	56.0351	56.4952	32.4025	43.7812
XR_004154399.1	12.8471	6.41618	23.0353	18.5735	18.3125	7.16605	5.13359	6.73271	23.3027
XR_004154401.1	237.724	186.139	78.624	730.618	399.768	1419.95	255.507	208.769	982.147
XR_004154402.1	83.9651	101.313	52.35	78.2306	83.299	30.9192	46.229	105.207	40.8717
XR_004154403.1	0	0	0	0	1.77617	2.25826	0	0	0
XR_004154404.1	141.842	100.295	127.515	143.789	146.206	153.295	83.3988	117.228	91.9913
XR_004154405.1	10.2614	9.72643	1.95072	15.2943	15.2129	7.46918	11.1333	7.90563	0.912775
XR_004154406.1	7.4e-05	1.26439	2.67314	0.553665	7.52536	4.21497	2.73548	0	4.20955
XR_004154407.1	595.359	829.526	1028.36	675.82	478.377	849.543	841.828	591.081	760.858
XR_004154408.1	278.997	242.19	333.876	118.664	201.054	291.669	268.066	166.81	345.308
XR_004154409.1	198.162	183.705	185.637	153.772	309.797	198.632	208.442	204.735	153.649
XR_004154410.1	27.8288	43.7267	39.6553	50.1731	26.9003	29.886	18.8607	65.1418	39.4736
XR_004154411.1	239.818	198.585	275.354	233.291	283.89	221.215	234.507	308.7	237.263
XR_004154412.1	0.609112	0.848778	6.47391	10.4255	4.0581	1.49337	8.11126	6.4e-05	3.6946
XR_004154413.1	0	4.45501	13.0452	0.208357	0.360055	0	0	1.2e-05	17.1838
XR_004154414.1	20.2725	21.8077	6.67397	11.101	26.6729	0.830006	0.022773	32.8147	5.27261
XR_004154415.1	0.290049	0	0.024759	0.004656	0.963564	21.361	21.3756	2e-06	2.3901
XR_004154416.1	0	8.24128	0	0.769424	0.002415	2.60637	0	5e-06	0.01539
XR_004154417.1	0.999977	0.455919	0	8.54021	0.046502	0.122466	1.87455	0.000103	0.408287
XR_004154418.1	71.1957	54.3802	67.4452	77.7459	77.658	78.421	98.8591	64.2768	100.589
XR_004154419.1	195.872	262.744	131.344	147.08	163.213	236.623	153.461	142.134	183.846
XR_004154420.1	14.1156	7.52186	18.637	11.1709	3.71106	41.2779	1.04895	8.0583	41.0819
XR_004154421.1	92.667	74.8123	107.282	106.296	197.98	92.0345	107.977	123.066	83.5719
XR_004154422.1	86.1882	90.5546	27.4576	79.2627	169.384	154.617	13.9873	118.745	131.772
XR_004154423.1	1.0695	0	6.26937	0	1.10003	1.86524	5.31903	4.40484	0
XR_004154424.1	44.4287	43.902	39.8789	35.5571	40.1854	52.6579	36.5597	92.122	56.7759
XR_004154425.1	6.00189	2.38654	1.22431	4.83739	15.6028	2.54643	1.20775	1.21251	3.59547
XR_004154426.1	2.99804	0	0	6.07043	26.9275	1.57742	2.97126	2.64513	4.55757
XR_004154428.1	0	0	1.98183	1.27296	2.54816	1.08589	3.44998	4.58178	0
XR_004154436.1	57.9312	59.8112	72.7976	40.3618	61.8991	71.0224	52.6282	56.5974	68.6488
XR_004154437.1	261.838	149.142	108.57	338.658	324.782	239.016	314.064	195.05	255.169
XR_004154438.1	45.3481	55.0412	50.9949	60.0597	35.4294	29.1084	73.0108	47.429	42.622
XR_004154439.1	6.22782	22.2462	1.98751	0	5.5248	12.6943	0	1.81427	2.52784
XR_004154440.1	1.08921	3.21361	5.46451	1.06574	10.6733	0	1.06951	0	10.8618
XR_004154441.1	1.11072	1.10194	1.03665	0.845357	1.42644	2.45188	2.19514	1.08632	0
XR_004154442.1	1.37382	1.37922	1.20727	1.08148	0	2.408	0	0.18804	0
XR_004154443.1	0.049768	1e-06	0	0.637145	1.08504	1.26701	1.42638	7.76012	0
XR_004154444.1	566.364	506.347	480.158	449.856	470.469	473.602	401.249	403.616	386.538
XR_004154445.1	1.8559	0	0	0.970741	1.92359	0	0.948211	0	0.937944
XR_004154446.1	55.2334	45.6774	37.343	32.6878	32.2938	52.4119	40.8941	56.112	54.6539
XR_004154454.1	28.3151	27.0409	17.5159	27.5534	23.0377	20.5411	18.6864	29.8108	21.045
XR_004154456.1	27.6069	47.3167	35.9688	17.7568	25.7944	29.478	26.7409	25.1835	34.4168
XR_004154459.1	0	2.05129	9.4026	0	0	2.02056	6.06987	1.02394	3.08043
XR_004154460.1	2.23807	0	0	0	0	0	0	0	0
XR_004154462.1	367.467	396.03	279.453	275.742	207.402	533.077	238.654	376.441	642.056
XR_004154463.1	13.4577	49.2332	25.7007	22.6428	23.7015	43.2671	40.1644	34.3256	32.3366
XR_004154464.1	173.877	129.493	140.068	139.702	252.785	155.599	199.636	225.761	117.57
XR_004154465.1	0	0	0	0	0	0	3.23111	0	0
XR_004154466.1	9.23406	36.5801	18.6284	13.9026	31.8665	20.1553	23.841	22.1624	16.0659
XR_004154467.1	17.2804	23.9827	3.45122	1.20677	6.6e-05	18.867	0.000424	2.29946	17.613
XR_004154468.1	27.7897	51.6222	26.6215	46.2746	32.4455	51.3719	28.4559	72.6256	60.1994
XR_004154469.1	78.5347	52.5983	39.2205	65.2723	62.8959	44.156	49.2685	40.9349	39.3763
XR_004154470.1	68.587	91.7483	57.0122	49.8901	29.5101	142.974	81.9214	151.523	284.244
XR_004154471.1	72.0241	91.8106	208.432	95.4288	77.8954	167.742	115.605	153.559	78.9313
XR_004154472.1	113.907	128.248	136.66	96.7593	109.094	110.502	119.874	120.795	100.778
XR_004154489.1	57.4776	63.9408	44.0366	50.9814	54.2819	55.6178	51.0254	61.0016	60.9318
XR_004154493.1	30.0752	28.978	34.36	40.5525	33.4205	75.2801	45.478	27.0519	48.2852
XR_004154494.1	101.524	73.936	147.226	150.817	63.9089	92.4538	33.7446	58.1102	64.4915
XR_004154495.1	13.5246	6.54467	23.3158	17.2619	10.3278	24.365	22.7148	3.31952	0
XR_004154496.1	10.0747	7.60206	0	10.8185	13.3797	0	22.3783	14.462	11.738
XR_004154497.1	15.3641	10.8361	14.3464	19.4864	17.2187	15.7157	12.948	7.67848	8.69669
XR_004154501.1	71.8692	85.8351	193.161	51.5113	84.5553	170.122	63.6107	91.5132	183.521
XR_004154504.1	1.92593	0.955399	0.927968	6.92473	1.9499	0.919969	2.90412	2.94509	2.8914
XR_004154508.1	0	0	0	0	0	0	2.90329	0	0
XR_004154509.1	23.7399	11.8252	33.1917	49.8613	39.8203	72.4823	18.8148	47.9061	17.2686
XR_004154510.1	4.96693	0	1.28062	10.4016	0.025353	0	2.25223	0	0
XR_004154511.1	123.083	102.185	42.7496	101.662	120.334	117.596	95.8666	86.9517	131.092
XR_004154512.1	1.76759	7.56585	0	0	1.19479	2.7129	0	0	10.3323
XR_004154513.1	2.39708	6.09108	3.63384	3.68545	8.38926	6.10226	1.23949	0	3.70319
XR_004154514.1	3.99895	6.38097	0.895555	9.25392	10.4457	3.73847	7.12177	4.41912	1.34444
XR_004154515.1	16.1011	11.5366	5.44547	23.3555	21.8907	3.972	4.35963	14.1023	20.3302
XR_004154516.1	17.336	14.3886	7.03075	26.4877	21.56	6.59563	14.4455	18.9933	13.4764
XR_004154517.1	95.5596	119.706	105.511	59.5365	65.7373	106.844	64.7247	66.5244	80.2607
XR_004154519.1	99.1608	103.015	100.943	57.1169	83.0876	69.5424	121.235	107.924	91.2709
XR_004154521.1	28.783	29.9346	33.9624	32.0466	36.4727	34.1442	38.0816	33.3353	36.6558
XR_004154522.1	198.044	228.839	125.528	156.569	185.116	177.979	132.108	200.71	129.61
XR_004154523.1	75.0627	90.4772	101.337	53.1035	63.1524	103.157	118.224	68.7204	164.747
XR_004154524.1	26.8444	45.2719	49.8821	17.5011	18.1816	30.8097	36.9505	38.233	22.5481
XR_004154525.1	11.7427	14.1946	3.93454	3.08334	37.3302	1.39284	8.20045	6.593	23.2276
XR_004154526.1	0.06951	1.49367	8.30803	13.9518	0	5.61279	0	17.0741	2.24692
XR_004154535.1	1.95301	0	0	0	2.07916	2.04401	0	0	0
XR_004154536.1	7.28579	38.2353	5.74717	41.8374	14.629	48.8555	18.3262	27.7664	29.5198
XR_004154537.1	38.6792	29.6595	44.5618	25.7257	23.8584	36.5017	25.7314	36.7042	24.5659
XR_004154538.1	1.75736	14.9233	13.0381	9.52341	8.04274	1.78128	20.1285	16.0201	19.2422
XR_004154539.1	10.7564	13.5051	6.14472	9.80282	0.364714	1.85007	0.002306	0.086329	3.45591
XR_004154540.1	95.4849	71.0411	112.986	67.1565	88.0907	61.6174	76.7074	62.5739	66.6738
XR_004154541.1	43.8589	28.588	21.0075	46.8314	21.4	12.9665	31.9435	14.7374	1.01858
XR_004154542.1	9.44681	12.6299	8.84763	6.95862	5.70315	19.8726	3.37118	3.31718	2.35405
XR_004154543.1	0	0	1.44654	1.23703	0	1.23488	0	45.2424	3e-06
XR_004154544.1	0	0	0.781147	0	0	0	0	13.557	0
XR_004154545.1	51.2158	81.6654	135.36	74.3148	58.8723	63.673	49.6511	61.8146	37.99
XR_004154546.1	2.00057	4.92158	3.86081	5.11883	11.9035	6.14877	8.90167	4.13316	3.22785
XR_004154547.1	0	0.186657	0	0.006535	0	0	1.16105	0.056315	0.045792
XR_004154548.1	0	0.184605	0	0.006482	0	0	2.10323	0.055641	0.017684
XR_004154549.1	0	0.183965	0	0.006457	0	0	0.054855	0	0.048471
XR_004154550.1	0	0.188651	0	0.006551	0	0	0.058111	0	0
XR_004154551.1	32.4756	46.7991	57.228	11.9641	21.527	34.1357	21.885	21.6703	52.0909
XR_004154552.1	10.7921	10.5553	11.6098	17.3979	15.0916	11.8886	12.7509	10.6978	8.62371
XR_004154553.1	91.2045	2.5449	5.69752	224.473	97.1442	11.6659	108.444	55.1468	24.6429
XR_004154554.1	52.0518	80.3213	52.8767	96.5487	85.8554	120.257	74.1481	59.1064	74.66
XR_004154556.1	0	1.23547	10.207	2.36241	4.84825	6.96307	1.22722	7.27379	4.95837
XR_004154560.1	0	2.92946	5.01195	4.26937	1.4488	0	3.00629	1.5364	1.50143
XR_004154561.1	18.1231	24.5498	34.4113	16.8401	16.8734	36.8909	15.5569	27.8257	5.64462
XR_004154566.1	71.4848	50.1953	60.9159	64.9254	119.473	50.5015	63.1519	67.4749	40.7642
XR_004154568.1	0.642064	0.630223	0.653081	0	0	0	0.642459	0.657254	0
XR_004154569.1	0.567824	0.561902	0.559218	0	0	0	0.569964	0.572001	0
XR_004154570.1	46.3671	111.774	56.0266	94.969	73.5677	96.2636	79.2614	60.0882	56.7599
XR_004154571.1	0.000453	3.68715	2.25934	7.47722	2.2416	1.53319	0.328938	6.78572	1.86364
XR_004154572.1	5.8e-05	4.59806	2.47276	0	2.92669	1.90956	0.048246	4.86784	13.0728
XR_004154573.1	5.22947	0.812966	0.008019	5.88313	5.0006	8.69061	0.771274	5.23943	3.45694
XR_004154574.1	5.54444	1.24477	1.30138	2.42501	1.22966	1.34003	9.91677	8.0529	3.70515
XR_004154578.1	0	0	1.23888	1.16755	0	2.37185	1.18331	1.22386	1.20312
XR_004154579.1	1.06685	3.1506	0	5.26435	4.13768	7.00722	3.1387	1.0933	3.15661
XR_004154580.1	0	5.00931	2.09269	0.040117	0	0.000146	0.00013	0	0.562461
XR_004154581.1	0	5.12788	2.08394	0.041354	15.7751	9.72297	0.000131	0	0.575287
XR_004154583.1	0	2.28943	2.3861	0	0	0	0	0	0
XR_004154584.1	198.805	302.975	170.637	148.871	143.581	112.112	134.621	112.577	213.305
XR_004154585.1	13.6533	1.23208	7.82366	20.5034	6.40181	8.99277	0	21.1131	3.80872
XR_004154587.1	7.01278	7.94365	27.9028	7.98723	0	7.09457	5.93115	15.9854	11.1683
XR_004154588.1	1.05684	1.0645	2.16444	1.06702	0	0	1.07094	1.05917	1.07444
XR_004154589.1	12.1035	1.95722	8.75946	3.81094	15.6074	8.25673	0	12.4845	22.2792
XR_004154591.1	6.64568	2.70894	2.64057	1.36902	4.11128	7.3816	16.076	9.20937	16.3298
XR_004154592.1	10.4358	8.58758	5.05248	4.9584	6.1783	1.19109	3.67552	11.5635	2.54851
XR_004154593.1	0.22007	0.896576	1.28542	6.15207	1.08747	1.2986	0.821022	5.61917	0.564888
XR_004154594.1	11.836	2.94734	24.7934	3.44017	2.18158	7.08845	1.70613	0	0.676614
XR_004154595.1	0	0	3.70422	0	1.42597	0	0	0	1.38287
XR_004154596.1	0	3.14417	0	1.04442	0	3.66029	1.05559	1.09994	1.06569
XR_004154597.1	13.1821	5.91157	20.8884	5.18781	8.25332	11.2501	10.0954	27.1946	8.13185
XR_004154599.1	0	0	0	1.371	1.36851	0	2.83611	0	1.41143
XR_004154600.1	6.85034	14.1995	0.916094	14.8252	10.4168	6.56235	5.10881	8.25793	5.17037
XR_004154603.1	0	8.72156	0	11.0955	1.02607	22.3448	8.99104	0.343212	0.407615
XR_004154604.1	0	6.57775	0	8.10906	1.14865	0	12.7535	0.327568	9.41755
XR_004154605.1	0	1.22551	0	12.9065	1.01824	1.08164	11.4906	0.347406	15.9731
XR_004154606.1	5.04623	2.34921	2.99443	6.74983	9.35645	31.239	0	2.60595	12.5984
XR_004154613.1	613.995	569.4	515.978	765.213	731.912	601.387	578.483	548.688	691.815
XR_004154614.1	899.638	772.226	725.206	851.247	1039.2	816.279	605.401	701.22	563.216
XR_004154615.1	22.7849	32.4607	1.12866	68.8122	43.2389	7.04723	0.021165	13.3736	1.53826
XR_004154616.1	2.1718	2.0457	0	2.22285	2.16851	4.3687	2.07068	2.20307	3.35794
XR_004154617.1	1.76044	1.93799	0.639743	2.64778	5.36775	9.11247	7.68046	2.02844	16.1813
XR_004154620.1	17.1615	16.35	3.28191	16.657	10.1295	4.8492	13.2912	1.68522	6.8857
XR_004154624.1	0	0	0	0	1.26579	0	1.26201	0	0
XR_004154625.1	1.58959	3.12181	8.22911	4.5499	4.62295	1.59722	1.52924	6.29333	0
XR_004154627.1	0	0	3.65279	0	0	0	0	1.74174	0
XR_004154631.1	4.37847	2.14526	4.17162	4.39439	5.4408	3.40799	9.74034	2.13535	9.83873
XR_004154638.1	53.4993	41.9322	29.2112	86.5179	59.4533	15.9652	54.5807	46.0081	57.196
XR_004154640.1	4799.96	4281.7	3833.08	4427.55	4134.58	4714.56	4084.5	4030.38	4581.66
XR_004154658.1	348.796	927.184	1301.32	29.8765	179.801	1104.76	27.7324	368.043	933.567
XR_004154659.1	224.589	254.238	478.561	2.3e-05	104.011	431.438	0	209.92	335.694
XR_004154660.1	0	5.69332	0	0	0	0	0	0	0
XR_004154661.1	6e-06	2.6e-05	0	0	0	0.000137	0	0.00013	0
XR_004154666.1	1.40156	1.43511	0	0	0	0	1.40203	0	0
XR_004154667.1	0	0	0	2.2847	0	1.29432	2.34921	2.4557	1.18778
XR_004154672.1	4.13674	5.31391	2.9234	17.2549	6.24397	3.15648	10.103	0.381575	2.97473
XR_004154673.1	0.319344	0	6.9e-05	0	0.109355	0.02281	5.7e-05	2.05496	0
XR_004154674.1	0	0.520509	0	0.00466	0.001288	2.67645	0	0.000201	5.99464
XR_004154675.1	0.330017	1.17183	6.9e-05	0	0.112997	0.023089	5.8e-05	2.12128	0
XR_004154676.1	3.44308	4.31705	2.4265	4.04607	1.84457	2.85467	8.54194	0.317152	0.129144
XR_004154677.1	1.18133	0	0	0	0	1.28752	0	2.3188	0
XR_004154680.1	8.11154	4.27559	20.4324	1.36859	8.35469	3.11403	4.20133	9.89585	5.58506
XR_004154688.1	4.16593	5.08034	1.87292	9.5595	1.02434	0	1.95531	3.81339	7.2253
XR_004154689.1	119.911	127.45	139.6	116.389	146.81	183.158	127.476	164.418	144.458
XR_004154691.1	1.56106	0	21.8992	0	0	0	3.11124	3.21628	1.53536
XR_004154693.1	417.047	297.568	402.382	393.84	499.399	419.674	321.703	367.739	462.363
XR_004154694.1	14.5844	19.2048	26.1654	21.281	19.8588	26.5094	11.783	35.1048	34.6428
XR_004154695.1	35.6859	4.95507	1.21368	5.42629	5.38978	5.32666	25.0755	17.3912	9.81077
XR_004154704.1	14.8606	31.0727	51.1288	34.9335	19.8062	71.0987	38.5016	66.5422	47.0576
XR_004154705.1	16.6209	31.5246	19.5159	3.8907	10.0057	7.66591	20.4343	0.230972	25.1531
XR_004154708.1	22.6955	21.7707	20.043	20.5705	52.3972	22.9531	15.1318	36.2966	26.2325
XR_004154709.1	87.4549	16.2236	27.782	46.7055	5.26488	136.765	19.5275	35.8531	33.2391
XR_004154710.1	96.0751	14.7646	16.7227	59.5985	43.0874	70.6755	74.073	106.576	82.7998
XR_004154711.1	4.29452	12.9984	1.87763	4.12835	11.1075	4.36621	2.83209	5.93744	9.96357
XR_004154712.1	2.0383	3.9289	0	0	1.03424	0.90825	0	0	0
XR_004154713.1	65.4989	18.9379	8.85356	51.937	33.0541	28.1374	54.0413	58.4038	51.4934
XR_004154714.1	10.9744	14.343	12.8144	60.4863	3.05513	44.6619	4.73785	6.60562	17.8483
XR_004154715.1	0.943053	1.93301	2.82321	0	1.97088	0.987661	2.92143	1.967	0
XR_004154718.1	347.748	294.15	524.911	286.184	308.585	456.709	306.384	366.894	376.253
XR_004154720.1	140.394	71.2292	27.1734	78.8316	73.6458	57.6909	46.6876	21.9427	97.6681
XR_004154721.1	42.8703	48.9492	65.722	50.0246	14.2574	33.7777	21.8414	37.909	78.1886
XR_004154722.1	601.236	541.379	674.087	435.145	457.34	624.099	493.006	583.286	735.823
XR_004154723.1	76.3862	46.4048	75.6838	52.6473	97.0033	90.1382	65.6522	51.882	0.037952
XR_004154724.1	386.49	406.976	650.146	317.17	198.081	396.743	456.516	313.471	478.384
XR_004154729.1	175.571	174.801	224.765	180.696	271.495	227.383	157.982	156.725	152.607
XR_004154732.1	9.33978	16.3098	43.0469	39.3719	5.69191	21.544	7.88816	40.8825	36.7317
XR_004154736.1	53.1968	17.342	18.7893	33.0828	70.0987	33.0683	36.6394	18.4611	5.84047
XR_004154739.1	1.40999	17.882	5e-06	6.22655	7.27172	2.36429	7.32508	10.2978	16.2738
XR_004154743.1	1.88746	1.92958	0	3.85158	0	0	1.88641	1.92981	1.98785
XR_004154745.1	1.14997	2.34153	0	1.14929	7.00536	4.72787	2.33519	3.56213	2.33451
XR_004154746.1	0	0	0	0	0	0	0	1.96196	1.01506
XR_004154747.1	3.68221	3.64502	2.11039	10.2952	3.53127	0	3.68365	5.83604	1.8353
XR_004154750.1	16.7946	9.98489	2.51894	15.7885	0.403347	11.2853	10.5948	4.89465	11.011
XR_004154751.1	16.9455	0.084514	0.75192	0	0.39179	0.234225	3.81719	1e-06	1.02392
XR_004154752.1	1.46325	17.1405	3.02243	1.1736	0.39153	0.407096	1.27186	1e-06	1.32614
XR_004154753.1	24.1357	32.5127	19.8453	11.9299	16.1124	20.7111	27.1969	15.5258	29.0543
XR_004154754.1	0	2.82638	4.67328	0	1.35773	1.5628	4.26516	1.43	1.39834
XR_004154755.1	1350.58	1186.66	1224.69	1497.99	1030.81	1215.07	1482.84	1104.66	1327.56
XR_004154756.1	18.2314	21.5362	33.687	13.5847	7.91738	32.4581	26.999	28.9341	26.5027
XR_004154757.1	12.2006	14.961	13.8968	6.04015	15.2242	11.2293	12.9345	17.9392	6.05124
XR_004154759.1	8.36199	19.5867	24.5608	8.06916	9.8255	12.3706	22.8529	28.0764	44.6599
XR_004154760.1	19.75	3.72099	0.942999	15.6746	17.9482	1.82048	2.75209	12.8664	3.14073
XR_004154761.1	2.79015	3.34282	5.77161	1.01972	4.43165	3.63956	2.71654	3.06015	0.037091
XR_004154762.1	0	3.44271	0	0.003363	0.000142	0	0	0	0.000494
XR_004154763.1	0	0.382468	0	0.004235	7.3e-05	0	0	0	0.000743
XR_004154764.1	3.94545	11.6379	11.7397	0.303464	7.52961	14.9639	4.10673	0.633702	15.0308
XR_004154765.1	0.241012	0	2.91461	1.19216	6.08706	2.38842	0.159971	3.38585	0.045304
XR_004154766.1	6.10389	8.07419	14.8259	10.2424	3.06183	0.109424	9.0769	0.453382	1e-06
XR_004154767.1	34.5672	49.1509	117.053	26.1305	21.9459	103.212	17.1102	11.3799	38.2088
XR_004154768.1	60.6659	46.2755	148.233	79.2792	26.9504	36.2323	115.574	202.76	5.63754
XR_004154769.1	30.2574	37.4295	46.8015	25.1226	4.92425	16.7572	4.15151	2.6003	0.205197
XR_004154770.1	42.938	7.10278	8.89691	13.655	0.922823	9.02368	5.58891	16.0376	21.0332
XR_004154771.1	73.8564	146.156	59.278	76.2926	149.794	78.4553	110.626	103.076	102.926
XR_004154772.1	7.33614	65.9218	16.672	28.1004	15.2736	54.6067	34.4487	11.2186	61.3102
XR_004154773.1	0	0	0	0	0.323564	0	0	0	4.14611
XR_004154774.1	65.0459	77.7445	50.5643	93.4002	13.1734	34.0978	66.009	114.454	111.487
XR_004154775.1	18.938	31.3482	2.10395	31.3103	2.78927	14.4985	15.024	26.4482	61.1394
XR_004154776.1	12.4288	13.4763	1.43024	18.5164	1.44566	20.8364	9.03093	37.163	50.5782
XR_004154777.1	155.073	71.9289	103.151	45.0401	165.734	21.5143	37.5628	52.8161	150.04
XR_004154778.1	79.6391	170.918	72.6046	42.997	154.292	107.14	153.344	147.745	2.786
XR_004154779.1	2.96464	11.4406	14.3941	2.99013	19.591	16.7569	34.174	19.3588	5.86299
XR_004154780.1	0	0	0	0	0.18632	0	9.1e-05	0.073682	6.67038
XR_004154785.1	1.26008	2.54603	0	0	0	0	1.25006	0	0
XR_004154786.1	43.1853	25.3665	15.0032	38.6012	26.9711	40.2352	34.0615	14.9624	19.6792
XR_004154787.1	5.48184	1.81327	2.00817	5.25611	1.79691	7.64483	1.85606	0	3.6453
XR_004154791.1	1.79653	1.79917	0	0	5.22	0	3.55434	0	5.46058
XR_004154793.1	15.0039	32.9264	20.0671	24.8502	6.61985	0.038447	9.92345	2.97941	2.81863
XR_004154794.1	8.51537	26.9154	1.34639	1.00848	5.16348	0.027554	18.9917	1.83572	2.36339
XR_004154796.1	0.715681	0	0	1.64493	0.802804	0.600812	0	0	0
XR_004154797.1	0	2.92289	1.02101	0.99715	0.976954	0	0.995191	1.00277	0
XR_004154798.1	0	0	0	0	0	0	0	1e-06	0
XR_004154803.1	0	0	0	0	1.37724	0	15.2946	0	2.88325
XR_004154804.1	290.46	194.691	145.295	263.782	188.196	175.247	214.236	188.639	172.446
XR_004154805.1	180.571	142.201	185.452	119.309	153.361	214.276	173.443	123.962	119.822
XR_004154806.1	56.8428	77.9773	68.5966	66.758	35.5227	33.4488	46.5614	85.493	76.4898
XR_004154807.1	13.3594	1.38239	0	12.8268	4.26924	34.9243	0.039181	10.6876	32.2826
XR_004154808.1	14.0084	21.6359	0.162257	25.6455	28.4367	18.0251	21.42	14.7174	12.1836
XR_004154815.1	0.46119	3.07229	0.288513	0.84641	1.67775	0	0	1.73951	0.105685
XR_004154816.1	0.475777	0.043546	0	0.147975	0.051123	0	0	1.72916	0.105118
XR_004154817.1	0.366832	0.83541	0.09927	0.316596	0.323671	0	6.62921	2.2459	0.107173
XR_004154818.1	0.468228	3.29273	0.300114	0.907355	1.86839	0	0	1.74701	0.106032
XR_004154819.1	0.483815	0.046048	0	0.156481	0.05542	13.1229	0	1.73955	0.105548
XR_004154826.1	1.31771	8.57613	26.379	14.5594	0	1.26289	11.2226	3.98751	3.84637
XR_004154830.1	8.70574	10.5973	15.5586	16.9642	20.8814	12.4444	13.5794	23.0853	19.4406
XR_004154831.1	7.6756	11.9272	16.5494	16.1194	10.3575	4.22895	14.4391	11.7306	16.6188
XR_004154833.1	7.86722	9.8639	19.8488	11.7369	0	15.4108	24.8309	9.50016	25.0005
XR_004154834.1	3.41167	15.2993	27.1771	17.118	18.6816	0.303649	4.80615	15.1692	0
XR_004154835.1	36.2717	35.8992	24.4502	64.0679	64.7676	44.434	37.0727	36.5816	31.8617
XR_004154838.1	237.401	199.522	157.714	206.071	256.89	143.894	158.912	197.41	121.472
XR_004154850.1	292.988	660.984	348.122	369.408	383.148	348.091	201.674	381.596	239.784
XR_004154856.1	78.7655	44.0198	40.7721	33.4104	45.6236	22.9411	15.7246	26.9454	60.5146
XR_004154857.1	74.6892	80.5911	147.985	97.8113	47.4683	38.5359	88.1444	77.7463	57.0295
XR_004154858.1	1.35959	3.91006	27.4309	2e-06	13.3285	7.84976	31.7496	0	3.51861
XR_004154860.1	1217.52	1079.43	1040.07	1964.55	1679.37	1126.21	1543.15	1268.56	1306.91
XR_004154861.1	30.4491	1.8131	1.23312	6.1669	5.71071	14.8026	2.64806	23.2439	5.37646
XR_004154862.1	63.4675	35.4288	16.6555	38.3211	28.9852	26.0569	18.796	23.3911	26.4647
XR_004154863.1	20.7983	21.7349	42.746	22.375	13.3653	10.9988	14.8799	22.9094	11.2254
XR_004154864.1	24.1628	39.0701	15.9665	16.655	14.6367	26.2799	22.8592	31.8782	22.3335
XR_004154871.1	46.5562	68.21	6.77887	23.1142	44.9958	36.0237	30.6776	28.7814	28.9367
XR_004154876.1	88.5702	158.92	108.206	100.144	111.108	101.707	45.4986	107.498	139.378
XR_004154877.1	129.754	25.6856	76.1653	77.5868	152.867	102.758	107.355	102.744	107.647
XR_004154878.1	274.713	302.673	298.376	378.762	226.493	216.966	308.095	230.584	293.499
XR_004154879.1	44.4337	52.6284	15.0898	63.996	156.265	44.8821	46.2251	37.9164	67.65
XR_004154880.1	172.649	132.114	189.579	89.578	48.7646	195.358	144.037	98.0301	145.272
XR_004154887.1	935.96	692.851	787.274	664.552	629.144	698.549	755.622	958.933	957.895
XR_004154889.1	49.8563	91.3635	61.6465	91.006	63.5375	97.037	82.339	33.1992	78.0228
XR_004154894.1	13.5009	7.00681	0.408272	12.8029	8.76185	7.58735	9.30529	26.3035	0.17239
XR_004154895.1	1768.21	1641.45	1500.73	1417.03	1222	1531.49	1384.2	1220.96	1425.44
XR_004154896.1	41.7746	34.9034	32.6368	50.2418	59.3914	43.2278	57.3227	67.3525	56.5101
XR_004154897.1	169.253	159.108	161.214	175.874	199.048	225.949	134.164	157.973	178.655
XR_004154898.1	16.2769	27.2662	23.8912	12.7454	22.2234	1.05437	13.2482	37.1763	35.193
XR_004154899.1	23.7663	28.9967	24.3044	30.9693	13.4883	30.8659	18.3153	27.441	30.5329
XR_004154900.1	29.5611	24.8493	52.0832	39.1296	40.7005	17.5673	35.467	28.541	33.7022
XR_004154901.1	601.854	499.354	713.174	384.42	450.971	391.657	430.272	318.876	300.999
XR_004154902.1	76.7565	78.9547	73.2198	80.5491	99.2369	93.7047	68.9517	73.2095	80.1928
XR_004154906.1	43.0433	58.7975	50.4098	45.5006	44.1878	46.0934	54.8928	70.415	68.3718
XR_004154907.1	0	1.07629	3.13382	0	2.22346	2.14435	0	1.06036	0
XR_004154908.1	0	0	1.16067	0	0	0	0	0	0
XR_004154928.1	8.31772	6.44603	9.02729	8.52417	14.047	17.8808	13.9349	7.2248	9.3776
XR_004154929.1	200.519	196.863	245.093	162.604	208.134	242.151	175.94	167.868	151.103
XR_004154931.1	44.2666	45.0284	65.1286	24.9204	14.4528	17.9877	133.042	54.0875	72.7778
XR_004154932.1	19.7551	54.6668	75.9103	7.03107	14.8184	33.3906	34.9418	122.238	98.9168
XR_004154934.1	4.02588	7.88483	6.30644	5.93232	4.91568	5.40259	6.9237	2.97623	1.00103
XR_004154939.1	2.54312	6.96098	9.17534	7.51815	15.0907	23.3789	21.2767	14.1497	13.1182
XR_004154940.1	17.3758	5.9435	0	9.53144	0	0	0	0.074886	13.0694
XR_004154946.1	6.55876	3.01801	16.0359	0	7.44308	11.8639	10.5566	9.4708	14.5539
XR_004154959.1	49.6656	23.9707	25.6528	25.8179	30.1555	39.1458	29.1519	27.5271	45.7121
XR_004154960.1	13.6222	11.7928	11.3891	13.812	11.7561	7.0598	17.5579	15.238	20.4704
XR_004154961.1	16.0026	9.66488	2.88279	8.45073	12.8965	12.1697	12.8324	24.4674	40.8272
XR_004154962.1	7.13655	1.35498	6.58817	8.44896	14.1594	8.42024	5.52838	15.9296	2.87194
XR_004154963.1	1.29037	0	0	0	0	0	0	1.32323	0.004525
XR_004154964.1	0	0	0	1.19506	0	0	0	1.24646	2.43228
XR_004154967.1	1.72014	0	3.72521	3.30376	1.64024	1.90541	0	3.60288	3.42452
XR_004154971.1	14.4018	9.3637	15.1138	30.7934	16.1148	16.1102	17.7189	14.5637	18.9127
XR_004154972.1	140.881	190.301	113.584	103.108	69.7535	144.554	156.499	125.667	196.36
XR_004154973.1	28.1123	132.904	24.3215	31.6531	32.2869	65.0627	23.2546	64.1241	67.9682
XR_004154974.1	28.2422	0.815804	50.5452	28.4961	51.5902	59.1438	61.0071	167.857	44.9014
XR_004154975.1	0.285482	21.1314	27.22	1.70274	0.976023	14.466	0.685049	16.9988	28.7634
XR_004154977.1	0.055686	0.002049	1.06556	0.920034	0.125966	0.243344	0.92327	1.6609	6.93256
XR_004154978.1	3948.64	2983.96	2699.94	3910.53	3763.35	3341.11	3447.81	3050.46	4114.18
XR_004154979.1	533.571	446.355	519.726	390.447	229.768	382.043	381.06	517.945	331.894
XR_004154981.1	39.342	42.6962	0.710429	19.6195	16.2207	27.6425	9.60752	22.6244	7.47936
XR_004154982.1	27.1343	10.9009	12.9043	6.77006	1.37025	8.69609	7.92068	6.13986	9.29613
XR_004154985.1	87.3901	92.109	103.326	89.2321	138.775	94.5306	118.553	79.9157	72.1838
XR_004154986.1	3.04559	1.14985	0.000371	1.17618	0	5.44287	0	10.0297	0.732494
XR_004154987.1	0.000282	0.000203	0.000308	1.16321	1.15772	0	8.07699	1.34636	0.658022
XR_004154989.1	0	0	1.78769	0	0	2.09575	1.73925	1.76737	0
XR_004154991.1	1.18353	3.46616	1.19247	0	0	0	3.51466	3.60802	0
XR_004154993.1	29.3538	21.6455	3.92607	22.3444	42.3202	25.9748	28.0361	25.7945	43.7343
XR_004154994.1	0.947596	23.7109	26.2458	7.29378	6.29257	18.4045	15.8636	11.3494	0
XR_004154995.1	2.18311	0	0	5.47059	1.08633	3.49427	2.16698	0	1.10064
XR_004154998.1	49.4772	44.7072	42.1517	26.7824	30.3595	30.4737	59.9493	27.2931	32.3987
XR_004154999.1	45.1473	45.2085	18.5754	33.2665	18.9727	101.876	31.8925	35.7242	51.7955
XR_004155000.1	68.6362	58.6232	87.0844	52.3057	50.5758	93.0076	65.324	43.5086	95.43
XR_004155002.1	0	0	0	0	0	1.08746	0	0	0
XR_004155006.1	1.67139	1.70245	3.54028	3.38854	1.74619	0	0	0	3.4478
XR_004155007.1	3.78463	9.38644	8.90408	3.70245	3.63824	3.95395	6.15984	7.32511	3.72215
XR_004155008.1	23.7817	26.8677	25.9344	23.7768	10.5621	19.4667	11.151	13.9046	24.6122
XR_004155010.1	33.8985	25.4606	14.1543	25.3341	8.71367	25.111	3.31957	14.0381	17.7397
XR_004155012.1	206.081	176.62	159.56	221.95	191.005	208.632	213.672	225.999	262.359
XR_004155013.1	3.95678	30.7117	36.4222	24.6755	18.8703	23.1887	6.21114	27.3998	5.21678
XR_004155014.1	17.2886	24.3746	12.1771	45.7859	33.6629	13.0818	36.7859	30.9153	4.25131
XR_004155017.1	50.0067	16.5058	68.1935	51.9269	29.4373	40.3681	25.0363	65.329	81.8522
XR_004155018.1	0	0	0	0	0	0	1e-05	0	0
XR_004155020.1	8.22272	1.02536	2.69306	12.2209	11.9191	13.5579	10.2166	4.96714	7.37902
XR_004155021.1	17.2246	0.010665	1.15599	2.13214	0.354342	1.14981	0	4.40588	2.20139
XR_004155024.1	18.767	5.90414	1.13632	0.962265	1.79127	12.9932	8.08966	16.408	0.832011
XR_004155026.1	0.046472	6.06298	7.38999	9.19232	3.2182	0	0.041731	0	10.5338
XR_004155027.1	11.6467	8.68735	22.0948	7.58712	6.73857	4.19367	17.7842	7.84168	11.7843
XR_004155028.1	1.41471	1.89053	0.106084	0	0.596286	7.5024	0	0	0
XR_004155029.1	0	0.987717	4.69996	0	4.14374	1.50313	0	0	6.27526
XR_004155030.1	0	1.21454	0	0	0	0	0	0	0
XR_004155031.1	9.67702	5.50176	14.3865	2.76796	6.888	10.8374	1.3888	11.0059	5.6716
XR_004155032.1	16.0256	13.5846	5.6221	26.2444	32.9039	22.8803	20.6295	23.2209	15.989
XR_004155033.1	0	0	0	0	2.72632	2.95772	0	5.14019	0
XR_004155034.1	3.55515	0	1.63885	0	0	0	1.65208	3.60934	1.78926
XR_004155036.1	4.57763	8.42593	0.977675	0	1.64273	2.34413	8.40387	0.348537	4.17313
XR_004155038.1	3.43547	1.05708	0.331136	0	1.3953	0	0	0.349649	0.375968
XR_004155039.1	2.41632	0	0.33663	2.13408	1.07374	0	0	0.349194	0.358157
XR_004155040.1	0	0	0	1.51649	0	0	1.50464	1.51992	1.55811
XR_004155041.1	2.84283	0	0.323222	1.03655	1.20297	0	0	1.01312	0.357164
XR_004155045.1	0	0	0	1.20234	1.20414	0	3.60538	1.25828	2.3669
XR_004155047.1	49.002	23.9912	37.215	75.9925	20.4817	32.5854	51.6078	41.9714	25.4139
XR_004155048.1	88.6328	78.7355	42.2798	32.3059	27.213	43.6306	68.1152	42.611	57.3802
XR_004155049.1	1.1e-05	10.6271	0.026426	1.20349	41.6557	30.2243	0.053359	0.558023	22.2939
XR_004155050.1	9.3e-05	6.23876	3.25648	4.93249	1.1145	12.5591	0.000396	8.50172	3.1432
XR_004155051.1	0	1.2674	2.77481	0	0	1.4148	0	1.29149	0
XR_004155052.1	22.6914	14.9826	9.82065	40.1763	20.0616	37.2758	38.0285	42.9264	48.9021
XR_004155054.1	7893.73	5720.79	8865.23	5762.21	7740	3406.45	7337.65	9826.92	2913.21
XR_004155055.1	21.1627	27.5543	41.2012	35.5161	42.0266	0	27.7632	32.6717	2.27468
XR_004155056.1	30.0553	69.8042	0	49.3388	7.49151	119.554	26.4249	15.0679	35.0461
XR_004155057.1	0	1.48288	1.61218	1.49082	0	0	3.01639	0	1.54424
XR_004155058.1	0	0	0	0	0	0	0	3.00326	0
XR_004155059.1	184.39	205.193	201.802	167.092	215.71	199.566	150.64	236.062	214.732
XR_004155060.1	1.20259	3.49715	2.27068	3.63057	0	5.00726	7.11541	4.64886	9.68401
XR_004155061.1	2.29845	1.11461	1.14443	1.12209	1.12345	1.22018	0	0	1.14559
XR_004155064.1	1.80787	0	0	0	0	0	0	0	0
XR_004155065.1	15.3062	5.64119	0	0	0	0	1.72206	7e-06	7e-06
XR_004155066.1	0.880825	14.651	0.065163	12.6565	8.81812	4.46318	8.48708	13.3748	0.874582
XR_004155067.1	6.15619	9.50619	3.41516	5.43138	6.97504	6.37252	4.41182	3.77244	2.62995
XR_004155068.1	0	0	1.40752	1.62164	0	0	0	0	0
XR_004155069.1	0	0	0	1.29409	0	1.49351	0	0	0
XR_004155074.1	0	0	1.07628	0	0	0	0	0	3.2864
XR_004155075.1	0	1.33278	0	0	0	0	1.31454	0	0
XR_004155076.1	3.13498	0	2.93496	0	2.10914	4.09223	0	1.99978	1.05787
XR_004155077.1	0	1.75721	0	0	0	0	1.75761	0	0
XR_004155078.1	0	0	0	0	0	2.14178	0	0	0
XR_004155079.1	21.2447	16.1443	14.7692	30.506	21.535	26.3487	25.2369	12.6615	34.241
XR_004155080.1	12.5802	0	1.42504	0	0	3.06161	7.60503	1.36823	14.983
XR_004155086.1	0	0	0	0	0	0	1.57988	0	0
XR_004155087.1	8.76716	16.0159	8.57857	11.4968	15.096	10.5136	6.22994	7.44244	3.81025
XR_004155088.1	87.3491	106.015	35.4161	63.3715	108.144	43.5886	72.903	81.7628	130.794
XR_004155091.1	1264.85	1153.53	664.212	1241.88	491.362	1488.24	647.777	450.321	555.077
XR_004155092.1	0	0	48.1779	0	37.0128	0	0	1.44534	0
XR_004155093.1	4.06408	2.5048	12.0471	9.18462	3.92655	7.28738	10.0992	8.82681	4.05704
XR_004155096.1	0	0	1.34691	0	0	0	0	0	0
XR_004155097.1	3.33316	4.08696	7.86053	4.51783	3.3383	18.6388	4.87379	5.58193	14.9942
XR_004155098.1	9.35401	21.5919	3.90877	8.90169	3.66916	11.9166	3.70085	7.49215	7.26401
XR_004155099.1	1.40202	1.38681	0	1.38845	2.77778	0	0	2.75041	1.41918
XR_004155100.1	163.652	103.88	102.585	92.6786	101.616	128.178	59.7569	58.0444	94.8126
XR_004155101.1	0	0	0	0	0	0	1.08134	0	0
XR_004155102.1	4.88412	6.11276	2.50856	2.49873	10.04	6.49743	0	4.98464	6.1623
XR_004155103.1	234.999	196.505	133.659	121.62	129.152	222.893	155.872	255.916	203.032
XR_004155104.1	17979.3	14900	25736.5	14758.6	17364.6	22338.9	17708.4	22060.5	16441.3
XR_004155106.1	733.661	1142.1	928.825	942.36	970.387	833.486	1039.81	939.352	981.085
XR_004155107.1	445.051	510.422	573.348	540.902	392.051	451.914	525.996	529.153	463.377
XR_004155108.1	0.935079	0	0	0	0	0	0	0	0
XR_004155109.1	58.4777	28.0038	35.1803	22.0827	56.2284	27.5781	38.3301	51.4643	61.807
XR_004155110.1	14.5815	17.8066	10.5409	33.1877	26.1591	32.7114	10.4202	20.2864	31.1219
XR_004155111.1	0	0	1.233	0	0	1.31637	0	0	0
XR_004155112.1	156.994	115.524	106.859	95.1806	114.357	124.836	112.793	82.2301	147.156
XR_004155113.1	33.524	63.0184	60.8812	73.6346	34.5366	65.4148	45.8671	87.9708	12.0756
XR_004155117.1	2.68992	10.4133	14.9585	5.4454	6.66048	3.72216	6.49877	11.1595	9.39449
XR_004155118.1	165.746	232.459	214.112	206.065	163.813	156.907	246.371	172.159	231.085
XR_004155119.1	1.557	0	0	3.31664	0	1.65518	1.53412	0	0
XR_004155120.1	462.16	355.366	182.454	292.279	234.503	274.545	252.725	278.193	207.09
XR_004155122.1	73.9062	85.5891	66.251	149.803	77.4007	107.141	63.8322	79.4001	89.4887
XR_004155123.1	84.8788	96.3523	75.9529	159.581	129.237	280.428	137.998	141.45	104.617
XR_004155124.1	151.979	154.673	79.3575	271.871	352.355	315.02	184.243	183.262	215.264
XR_004155125.1	64.695	82.3681	54.8297	140.689	72.864	89.6209	45.4616	86.1795	77.4606
XR_004155128.1	63.8663	34.1445	49.2459	40.2959	24.2641	38.0803	52.7143	42.5758	14.5271
XR_004155129.1	0	3.26014	9.55947	0.042733	0	1.76655	0.039794	0.011975	7.54534
XR_004155130.1	0	1.98832	0.008845	0.145607	0	1.25646	0.19091	0.00635	0.227316
XR_004155131.1	0	2.47281	0.009639	0.181674	0	1.29212	0.14658	0.00355	0.261657
XR_004155132.1	161.53	236.921	164.051	297.422	99.6529	312.984	233.297	108.625	501.039
XR_004155133.1	143.892	49.1803	65.8018	99.965	136.955	87.6502	88.6667	143.495	96.0322
XR_004155138.1	3.95518	0.093041	0.022874	0	0.001027	5.49641	0	0.722628	4.654
XR_004155139.1	53.8989	72.0499	40.6021	60.1134	51.0254	49.1695	54.1204	77.2595	26.5588
XR_004155140.1	147.289	164.773	171.6	76.1025	101.696	98.3499	241.216	153.829	150.78
XR_004155150.1	14.1769	14.4279	14.5294	19.0149	28.1668	12.942	17.5919	13.8328	12.7898
XR_004155151.1	0	0	0	0	0	1.52682	0	0	0
XR_004155156.1	36.6527	27.2448	35.383	39.0602	39.4274	29.1766	28.5738	33.0411	44.3309
XR_004155157.1	335.083	321.134	446.408	241.726	296.993	323.196	335.128	360.001	326.192
XR_004155158.1	79.6355	108.514	118.093	109.391	103.236	106.862	76.3861	75.581	96.5407
XR_004155159.1	328.125	547.567	474.581	227.655	279.819	374.865	372.715	535.487	492.691
XR_004155162.1	264.425	221.646	219.411	211.117	179.825	199.391	227.084	151.615	144.637
XR_004155164.1	82.2613	139.227	113.043	40.0413	66.8119	94.3386	93.2092	73.7326	102.735
XR_004155303.1	21.2084	26.1522	10.7331	28.2797	18.4186	69.6139	36.8847	10.1092	47.7851
XR_004155327.1	103.273	112.113	116.265	77.8874	79.0183	86.9228	100.82	86.6402	85.5886
XR_004155328.1	15.715	24.7304	7.69473	8.49742	10.6905	5.03873	7.2393	5.81533	8.70745
XR_004155329.1	1009.71	750.007	851.988	917.417	921.735	914.595	823.055	939.72	981.335
XR_004155330.1	320.866	421.612	150.141	434.171	170.027	1044.38	233.882	242.054	499.956
XR_004155331.1	542.032	671.002	260.837	839.906	355.451	1999.58	367.971	315.735	829.492
XR_004155332.1	0	0.411341	0.822804	0.400897	0	0	0.41266	0	0
XR_004155333.1	0	0.394239	0.881004	0.383151	0	0	0.392612	0	0
XR_004155334.1	0	0.391334	0.945206	0.378415	0	0	0.389537	0	0
XR_004155335.1	0	0	0	0	0	2.36516	0	0	0
XR_004155336.1	206.772	159.884	290.587	193.089	154.881	199.258	224.869	183.388	163.269
XR_004155337.1	1e-06	3.16183	2.98226	1e-06	3.74189	5.57982	1.74641	11.4149	0.820795
XR_004155338.1	1e-06	3.70279	3.14605	1e-06	4.39854	2.4e-05	1.95906	0.000132	0.949473
XR_004155339.1	2814.93	3580.45	1927.4	2535.41	2607.55	1788.2	2277.23	2394.87	2728.96
XR_004155343.1	6.26282	0	0	0	1.2595	0	0	0	1.26007
XR_004155344.1	112.623	92.9505	86.5317	160.572	116.024	127.027	113.127	77.0655	105.254
XR_004155345.1	152.943	193.636	136.825	119.355	120.739	382.306	176.942	122.732	279.203
XR_004155352.1	1.46538	1.43351	0	2.71802	1.40309	4.52025	1.43547	0	0
XR_004155353.1	56.6849	42.0433	10.2414	1e-05	13.5705	16.8348	21.135	6.91922	9.37336
XR_004155354.1	164.994	414.659	311.718	418.646	177.924	339.705	320.191	175.436	393.445
XR_004155358.1	38.3499	24.8758	28.5753	23.8438	22.1658	26.3	24.0557	27.4592	25.6575
XR_004155359.1	117.735	56.3339	66.6779	71.8373	92.5754	118.007	41.8708	57.4422	34.5155
XR_004155360.1	9.39595	22.8855	29.7505	8.44468	7.32314	16.6067	17.4556	44.0891	33.2256
XR_004155361.1	109.667	117.632	257.078	95.2924	65.4627	88.8012	108.827	114.562	86.4581
XR_004155363.1	8.51196	9.58562	55.0302	11.952	5.21736	9.36693	17.8894	15.4366	4.14457
XR_004155364.1	7.65236	5.01533	5.39365	12.1	3.13279	2.67002	0.016429	3.74692	16.9323
XR_004155365.1	67.6398	81.6853	149.036	58.4641	47.6617	94.4949	83.1397	102.522	137.055
XR_004155366.1	0	0	5e-06	3.23897	2.63989	0	0	4.31628	5.42298
XR_004155367.1	8.05126	5.2896	0.102392	1.25437	3.33507	2.60901	0.016997	1.28849	0.055645
XR_004155368.1	17.3156	13.5121	10.5493	14.6221	15.8101	14.6474	20.3381	7.98239	8.08598
XR_004155369.1	223.391	284.891	118.702	558.795	222.984	757.018	569.891	631.748	1326.14
XR_004155370.1	0	0	0	0	0	1.61713	3.08586	0	0
XR_004155371.1	17.3313	35.2402	13.5577	13.6624	6.10834	24.0979	10.1017	12.7181	30.2375
XR_004155372.1	6.66591	5.26266	6.70074	1.34807	1.33772	10.6461	9.34604	12.0604	5.34008
XR_004155373.1	2.6123	0	0	1.38974	1.36778	2.61922	5.31925	2.76621	0
XR_004155378.1	71.9346	111.141	186.954	49.485	46.7196	53.3169	99.3618	109.634	74.994
XR_004155380.1	3483.27	3672.81	3788.84	3289.16	3236.71	4011.55	4193.12	2040.22	3716.42
XR_004155381.1	2856.85	2376.37	3133.29	2200.3	2537.23	1957.69	3491.95	1867.17	3134.29
XR_004155382.1	1669.76	1934.72	2542.09	1063.19	1845.01	2272.82	1903	2049.37	2426.2
XR_004155384.1	1472.99	840.088	1338.43	910.968	701.448	962.35	978.252	751.001	862.641
XR_004155385.1	1174.54	1301.56	1104.94	882.824	899.196	775.366	1022.99	814.632	1115.8
XR_004155386.1	3933.25	3617.21	3954.14	3667.46	2682.27	3210.71	2777.71	2681.36	2865.83
XR_004155387.1	4686.75	1976.16	606.826	4178.69	5300.4	2162.88	2688.61	4091.28	3475.92
XR_004155388.1	57.8538	65.1035	53.2139	64.5295	72.3605	65.9676	48.5578	34.1352	85.7007
XR_004155389.1	5556.84	4045.68	418.273	3909.66	3712.2	2574.06	2479.39	2678.2	1011.4
XR_004155390.1	439.046	409.455	313.061	350.005	451.366	374.695	244.9	350.609	397.553
XR_004155391.1	21.399	67.4366	24.5706	40.2416	29.2895	33.0286	70.4029	25.5088	48.691
XR_004155392.1	564.187	464.636	665.991	813.877	685.652	813.941	841.381	664.432	492.451
XR_004155393.1	0	0	0	0	0	2.67743	0	1.35117	0
XR_004155394.1	99.4949	94.2054	67.293	45.6957	83.219	67.5075	90.0942	15.7056	63.0515
XR_004155397.1	1.40839	4.37342	0	10.2442	0	1.23747	10.986	2.9203	2.89641
XR_004155401.1	5.26173	5.08372	0	6.41489	3.84666	3.76069	2.56443	5.38434	10.4262
XR_004155402.1	8.22956	4.40334	7.13328	0.438027	0.015749	0.000535	0	9e-05	1.8688
XR_004155403.1	3.63352	0.039906	4.27858	9.21845	7.37421	7.48709	0.198147	7.88744	5.7e-05
XR_004155404.1	5.83975	3.9365	5.51109	0	0.014202	0	2.51635	0.756425	9.17096
XR_004155405.1	0.565952	3.88753	0.36272	4.81178	2.8325	3.76413	0	2.77317	3.40702
XR_004155406.1	25.0668	22.1741	6.25134	15.5306	27.843	24.9689	26.3167	13.9518	13.3799
XR_004155407.1	0.524012	4.32727	0.406899	14.3687	12.3192	3.97094	11.1372	2.33019	3.69696
XR_004155408.1	15.3127	14.5757	8.96325	19.1715	14.1502	4.48306	12.1136	5.54281	14.8584
XR_004155409.1	104.12	105.041	62.0397	53.7528	64.504	59.8147	64.4274	85.9001	80.7633
XR_004155411.1	9.76806	6.3835	13.6534	5.76371	7.34491	15.9142	4.80806	12.6936	4.8353
XR_004155412.1	1.14726	0	0.900225	1.20587	0	0	0	0	0
XR_004155413.1	31.5133	67.1453	65.2097	49.982	36.7429	30.6737	59.5148	49.8907	13.9277
XR_004155416.1	60.5636	57.1427	61.6411	63.7285	56.5711	65.7088	72.9637	75.4742	54.7328
XR_004155421.1	56.2427	82.028	92.5937	74.205	76.4025	63.307	67.9374	105.395	83.4303
XR_004155444.1	0	11.476	0	0.002658	8e-06	9.20745	0	0	0.000939
XR_004155447.1	9.81986	7.76218	7.77429	33.1364	5.56875	8.75194	7.75218	12.3113	7.85719
XR_004155450.1	38.6395	23.1779	19.7066	26.2914	18.7599	22.8929	22.1168	35.4332	14.4186
XR_004155451.1	0	0	1.12009	0.840854	1.64696	0.800267	1.36264	0	0
XR_004155452.1	21.3188	34.2609	31.8898	20.1439	21.3104	15.8447	29.1178	31.6554	28.3298
XR_004155453.1	34.4919	13.4146	2.47235	90.9164	100.292	115.272	54.6785	10.97	36.1569
XR_004155454.1	12.9704	10.4682	2.2687	55.6295	130.147	53.942	34.1209	8.87218	24.463
XR_004155455.1	32.5243	61.8143	64.4591	21.1606	50.9239	37.8427	57.393	43.3549	56.209
XR_004155456.1	15.8809	8.18365	0.155037	37.8178	0	29.3557	7.06609	1.78896	8.08846
XR_004155457.1	52.3932	93.109	45.4789	88.3939	90.08	48.3622	61.1818	42.4084	40.6724
XR_004155458.1	36.8272	30.8747	29.5521	35.9147	21.5059	42.4928	36.2169	26.002	28.5244
XR_004155459.1	2.92758	10.2964	5.7752	4.2307	7.33855	1.0175	6.17606	3.06365	14.3756
XR_004155460.1	189.863	206.317	171.871	166.85	111.447	176.381	192.023	176.847	171.425
XR_004155461.1	4.14914	11.7738	1.05228	5.2187	3.1776	3.30278	5.3315	2.20005	5.21157
XR_004155462.1	18.9756	19.396	35.3146	33.7189	22.2648	17.5385	49.4108	29.3714	25.6068
XR_004155463.1	5.33192	0	7.23181	0	8.65819	3.52386	0	0	3.55479
XR_004155464.1	48.1447	31.9141	19.8407	17.559	17.5266	49.5322	12.3738	12.7379	15.6594
XR_004155465.1	160.534	167.76	103.257	195.352	182.61	144.113	81.1795	170.552	151.817
XR_004155468.1	193.861	427.867	301.626	252.953	234.602	167.433	279.097	385.383	306.238
XR_004155469.1	4.227	7.92331	10.759	8.0716	8.01094	34.915	7.79562	4.07278	29.9276
XR_004155470.1	6.02123	3.40509	4.17931	2.48176	12.2982	7.61578	2.31439	6.8395	2.42983
XR_004155471.1	3.64892	1.22406	1.32078	3.54015	0	3.96342	1.24606	2.468	1.24139
XR_004155473.1	1.05452	9.7418	0	8.61771	1.08313	4.54538	4.36173	1.07697	7.61411
XR_004155475.1	2.11727	2.1605	0	3.40469	2.2321	4.0639	5.43473	2.10902	1.08783
XR_004155476.1	181.885	130.094	178.648	198.707	133.297	205.012	206.054	185.428	158.789
XR_004155478.1	26.6253	35.6703	55.3485	36.0545	34.7695	22.5283	35.3235	27.3215	41.3872
XR_004155479.1	0	1.89677	3.5315	1.85541	1.92285	1.72249	7.2169	0	1.983
XR_004155480.1	10.7056	10.2362	0.17744	6.3758	28.8868	5.35145	1.30091	17.184	6.97022
XR_004155481.1	1.33192	0	4.04209	0.030231	10.901	5.75016	0	6.64852	12.6959
XR_004155484.1	19.3082	10.5085	0.989795	12.6956	10.5264	36.9294	5.8144	4.76846	2.9314
XR_004155485.1	5.12923	1.00623	3.96572	4.19696	1.03901	7.01688	1.03306	2.10202	2.03265
XR_004155486.1	84.8699	88.1329	198.932	90.7327	122.558	116.6	101.272	128.706	179.747
XR_004155488.1	12.1258	12.9584	8.68603	8.16426	8.07146	6.76593	3.3341	10.4285	11.4026
XR_004155489.1	1.30252	2.60931	1.24924	1.30805	4.0255	0	3.89433	1.32921	1.34817
XR_004155490.1	80.9507	105.501	103.042	40.7075	46.5202	93.7996	37.3675	121.658	155.271
XR_004155497.1	0	0	0	0	0	0.162171	0	0	0
XR_004155498.1	0	0	0	0	0	0.161012	0	0	0
XR_004155499.1	0	0	0	0	0	0.159433	0	0	0
XR_004155500.1	0	0	0	0	0	0.158221	0	0	0
XR_004155501.1	0	0	0	0	0	0.161749	0	0	0
XR_004155502.1	0	0	0	0	0	0.163097	0	0	0
XR_004155503.1	5.14122	8.8868	11.1535	20.4383	2.01518	28.3765	8.02458	11.1781	12.3922
XR_004155504.1	0	0.029804	0	0.000187	4.329	7.14035	14.9122	0.049309	0.441551
XR_004155505.1	0	0	0	0	1.28705	6.94867	0	0	5.24304
XR_004155506.1	18.7581	7.66656	12.1371	5.62123	6.65997	3.44342	12.0334	16.6101	14.4034
XR_004155507.1	640.605	417.668	423.523	462.74	357.603	409.907	341.298	415.189	522.41
XR_004155508.1	53.1038	74.2716	67.3394	51.7145	60.3434	44.7036	55.1505	54.7953	60.8469
XR_004155509.1	10.9468	14.3964	4.94649	4.26178	14.0388	19.9591	6.6852	15.3453	5.51102
XR_004155512.1	20.5265	28.5296	8.26088	4.69205	2.15443	5.32443	9.66691	0.031441	18.3242
XR_004155518.1	16.6959	8.29065	7.63225	6.655	10.8533	10.2823	8.38946	11.2014	8.31961
XR_004155520.1	0.695901	0	0	0	0.679435	0	1.35505	0.708696	0.695792
XR_004155521.1	21.4619	17.1499	19.5403	14.9149	9.19068	7.35611	11.7554	10.4954	13.196
XR_004155523.1	0.695901	0	0	0	0.679435	0	1.35505	0.708696	0.695792
XR_004155524.1	4.68263	4.45967	2.39951	3.38411	0	2.26738	5.57102	1.15572	3.48564
XR_004155525.1	8.84666	8.72774	6.73061	7.42614	3.70213	1.3733	7.60586	2.56238	5.0371
XR_004155526.1	15.213	8.69293	5.07901	28.3547	28.7828	15.9606	13.8715	13.1946	20.1821
XR_004155527.1	23.5671	18.1094	7.73344	126.455	21.0528	100.567	219.378	24.7736	78.2081
XR_004155529.1	3.46317	0	1.18567	1.12433	2.25068	0	2.27433	2.33921	0
XR_004155530.1	67.794	138.303	78.5018	56.6266	112.564	47.9534	61.8065	70.7227	70.952
XR_004155532.1	601.993	500.803	659.038	458.73	498.648	547.186	541.348	612.976	685.822
XR_004155533.1	209.553	278.495	296.89	246.598	305.749	281.505	300.474	185.959	226.773
XR_004155536.1	399.475	625.41	883.623	444.192	445.756	492.036	494.757	542.924	415.9
XR_004155537.1	988.458	1091.66	1501.97	641.81	738.261	902.21	821.554	1002.49	782.479
XR_004155538.1	707.791	638.002	644.093	701.988	587.134	796.317	535.748	606.011	675.106
XR_004155539.1	1.68868	3.8399	3.00658	2.18227	1.11248	0	3.41768	2.30799	1.14086
XR_004155540.1	1.75419	4.23631	3.16691	2.29	1.13243	0	0.026723	2.31807	2.28951
XR_004155557.1	163.987	128.463	127.311	211.135	245.018	219.927	169.438	125.359	129.873
XR_004155559.1	6.10218	3.60638	3.87739	3.6138	0	0	1.24292	0	1.2263
XR_004155562.1	144.121	101.597	125.316	217.209	210.167	137.846	128.914	178.477	133.269
XR_004155564.1	0	0	0	0.457368	0.872748	0	0	0	1.24291
XR_004155570.1	233.797	229.945	177.432	127.268	181.378	192.625	158.602	288.462	251.968
XR_004155571.1	241.301	195.699	182.3	229.027	214.443	208.001	288.774	249.245	240.333
XR_004155574.1	0	0	0	0.457941	0.951924	0	0	0	1.47487
XR_004155576.1	154.81	225.527	248.026	192.065	216.919	309.629	248.852	352.515	277.327
XR_004155577.1	83.8716	118.42	94.3405	122.83	121.969	41.2529	112.683	119.894	89.6957
XR_004155579.1	3.1475	0	2.00523	2.05208	1.27956	0	0.998703	1.06055	1.05061
XR_004155583.1	61.2643	75.2998	55.3917	62.2295	68.8729	94.647	77.5777	75.6024	94.5326
XR_004155586.1	17.7181	24.1259	26.7571	15.8347	22.6685	15.5084	10.1123	13.1727	3.26205
XR_004155588.1	0.026211	5.73459	1.03577	3.24317	3.36506	0.005635	0.000414	5.1712	1.42462
XR_004155589.1	5.62136	0	11.1962	2.23141	2.17045	3.93599	5.45683	3.66813	1.41586
XR_004155590.1	2.40264	2.28963	1.2007	8.06354	5.85611	5.82632	6.98682	1.19884	2.3963
XR_004155591.1	27.8565	1.18585	0	0	1.18802	1.15989	4.6905	19.2012	13.0535
XR_004155592.1	1.19987	0	4.93018	0	4.71741	1.20978	0	2.39896	0
XR_004155593.1	8.60647	6.28834	18.6962	15.9491	19.1675	6.46274	11.8595	9.79608	10.5672
XR_004155594.1	40.6315	17.6578	8.37264	30.6515	10.381	14.4415	27.9995	22.6201	24.3482
XR_004155595.1	1.22632	3.58652	2.49354	1.20137	0	2.55449	4.80227	5.07418	0
XR_004155603.1	89.1164	49.3709	26.9138	101.765	56.7278	15.2607	57.2447	92.9851	79.574
XR_004155604.1	91.1775	51.6036	25.6219	115.932	61.8758	15.0955	59.9467	97.5032	83.5778
XR_004155619.1	66.1935	41.7956	18.5059	51.378	45.2052	13.7532	18.182	55.5737	45.896
XR_004155620.1	13.0647	1.69215	16.7017	0.005094	10.5691	28.7882	39.9808	13.7544	3.68325
XR_004155638.1	0	4.07576	0	2.72696	4.07654	5.18447	0	4.02067	0
XR_004155639.1	710.021	695.277	807.92	629.967	599.802	742.412	717.693	770.838	808
XR_004155640.1	4.42029	6.67768	4.54407	4.41675	2.22629	1.18694	2.23863	7.7863	5.58559
XR_004155641.1	6.68507	6.72811	5.71619	7.69992	4.8248	6.50881	1.8987	4.8497	4.75822
XR_004155643.1	0.866289	0.365388	2.03667	1.27685	0.690618	2.39187	6.10743	0.18251	0.462682
XR_004155644.1	1.08847	0.441097	2.30815	1.4583	0.76749	0.53228	0	0.197698	0.576726
XR_004155645.1	1.23732	0.501564	2.62675	1.57472	0.82523	3.16376	0.533438	0.21281	0.640053
XR_004155646.1	0.113263	3.08879	0	0	2.35247	0.006351	0	0.527706	2e-06
XR_004155647.1	28.5381	29.4023	33.0354	21.3773	15.8734	24.1864	22.8565	20.5419	26.5598
XR_004155657.1	36.0598	49.132	68.2289	43.0367	38.9521	48.1088	48.7822	59.2729	46.6086
XR_004155662.1	2.89904	4.16219	1.22593	1.45713	1.45298	1.35325	1.40457	15.3526	10.355
XR_004155665.1	56.2216	59.5571	86.0066	53.1254	48.2102	49.8629	48.758	58.2739	67.4418
XR_004155667.1	1.15353	9.31795	2.05031	2.46466	1.22784	4.14422	3.50693	2.44637	3.56483
XR_004155679.1	40.9324	106.13	17.651	33.9991	64.6322	72.6028	49.3031	56.255	53.7388
XR_004155680.1	0	1.58246	1.27103	6.79522	1.93251	0.754875	1.97704	0.646225	2.73662
XR_004155681.1	0	2.36234	1.26021	0.006059	1.9831	0.744654	2.00949	0.645964	0
XR_004155685.1	453.15	392.587	172.371	296.253	399.602	37.8692	283.59	375.224	293.58
XR_004155686.1	337.236	392.29	630.854	476.094	668.568	533.156	368.933	549.85	374.211
XR_004155687.1	381.113	521.019	705.04	413.618	500.041	557.502	409.37	382.339	350.929
XR_004155701.1	1.48656	0	2.99193	2.97689	0	0	2.96949	0	2.99204
XR_004155706.1	23.3351	30.6559	38.5738	20.6438	16.6459	32.3779	26.1068	18.0296	33.3405
XR_004155709.1	18.1383	13.1232	25.243	38.9819	25.9166	12.9269	10.551	28.0742	14.7089
XR_004155710.1	16.6966	12.265	20.8261	21.7649	28.9383	24.1204	16.0563	14.6226	12.5656
XR_004155715.1	93.1521	99.2722	65.6687	69.8435	34.1354	56.8613	66.6726	50.1301	47.3065
XR_004155716.1	12.7072	1.74152	21.6988	24.8555	24.0356	24.0207	7.44967	25.632	23.5733
XR_004155718.1	54.9605	63.6298	56.3161	35.8412	36.7095	48.6437	46.4872	66.3741	52.3913
XR_004155719.1	330.733	306.605	626.029	336.447	264.001	352.522	530.753	511.241	555.152
XR_004155720.1	33.5792	31.6691	19.7438	17.4608	8.30529	25.7714	21.8475	7.95884	14.138
XR_004155721.1	0	0	0.010624	8e-06	1.07393	1.2e-05	0	0	0.029784
XR_004155722.1	293.648	234.716	283.399	169.948	164.648	325.702	280.902	180.927	183.765
XR_004155723.1	84.6949	103.641	185.904	60.2629	128.044	109.253	86.0246	82.3172	132.29
XR_004155724.1	223.845	288.918	332.11	243.088	224.692	279.183	250.266	385.601	275.437
XR_004155725.1	134.002	215.275	161.336	115.572	120.774	199.438	197.23	167.356	205.966
XR_004155726.1	870.788	654.355	956.404	727.847	679.299	876.51	827.122	937.207	1089.48
XR_004155728.1	30.1569	26.5829	19.2571	26.2806	35.2224	38.628	32.9679	31.995	25.7456
XR_004155729.1	169.982	150.723	163.519	175.292	131.815	178.642	154.154	151.862	173.002
XR_004155738.1	0	0	0	0	1.08898	0	1.08686	0.097481	0
XR_004155739.1	1.55863	0	1.60357	1.49097	2.92843	0	2.94705	0	3.08864
XR_004155740.1	164.558	172.166	212.124	190.751	205.631	180.412	257.631	173.198	197.274
XR_004155741.1	78.8058	101.061	86.9957	129.467	166.099	164.389	80.9083	63.905	82.8875
XR_004155743.1	4.2209	0	2.89863	5.60806	2.76839	7.56172	5.59602	1.40593	5.61774
XR_004155744.1	171.026	196.523	97.7687	160.531	163.699	247.547	109.034	193.083	199.462
XR_004155745.1	5.60963	21.7866	16.9032	3.212	18.0093	4.36119	44.2153	23.6212	42.0748
XR_004155756.1	89.6019	96.5987	108.965	57.7441	88.0053	122.427	27.7091	95.9261	75.2039
XR_004155757.1	10.9811	14.1897	13.9684	15.6994	8.47713	2.61788	9.74544	9.8941	14.4452
XR_004155767.1	31338.4	24880.7	32674.8	28517.6	28096.8	34500.3	31012.5	32854.7	29023.1
XR_004155768.1	27181.1	24659.6	40033.8	19817.5	21360.4	35536.9	24278.6	27676.5	28929.8
XR_004155769.1	30592.2	27735.8	46029.7	21725.4	23296.7	40573.7	27101.4	31301.8	32199.5
XR_004155770.1	444.045	276.238	66.1573	52.7245	47.1948	67.6822	70.4997	43.8161	184.07
XR_004155771.1	6.71801	4.45374	2.24977	6.49112	4.4462	4.81177	0	2.19102	4.49969
XR_004155772.1	14.8198	37.7839	24.6235	14.278	13.2655	12.4426	16.5315	26.8302	17.8219
XR_004155773.1	23.1021	32.1859	34.1319	28.8911	29.216	27.0808	24.253	19.1646	22.6855
XR_004155781.1	80.7831	53.7972	27.7371	82.456	78.4099	108.849	58.4536	96.1792	104.747
XR_004155782.1	22.319	223.117	53.958	147.604	43.9454	440.574	189.824	49.9504	308.374
XR_004155784.1	7.14166	4.91385	9.17104	4.88182	4.9156	4.41643	4.83433	3.87723	9.76462
XR_004155791.1	2.5218	1.23413	1.25116	0	0	2.47088	3.74196	0	1.2748
XR_004155807.1	1.40781	2.74747	2.87704	0	4.1229	0.98088	4.19238	1.41849	4.24084
XR_004155808.1	0	0	0	0	0	2.66381	0	0	0.03592
XR_004155809.1	7.76153	1.30472	15.1094	5.07273	12.7958	12.4206	10.39	10.7276	11.721
XR_004155811.1	128.452	76.2009	96.2864	22.6373	30.9929	96.91	33.1073	54.6984	62.482
XR_004155812.1	16.4649	32.9798	44.5346	20.2137	0.000198	32.2296	27.3963	32.3529	51.3008
XR_004155813.1	0.000737	3.96253	11.0229	0	9.4728	5.6947	1.6e-05	34.2666	22.8191
XR_004155814.1	25.1453	14.8454	21.1976	14.8663	28.5838	19.9071	22.298	24.195	17.866
XR_004155828.1	2.2533	1.13061	2.23167	7.01205	3.50928	3.44497	2.295	4.68246	3.35688
XR_004155829.1	13.5536	7.32472	0	2.41961	69.2712	53.9787	4.91218	31.8152	29.4303
XR_004155830.1	0	1.04268	0.543595	0	0.556502	0	0	0	0.559552
XR_004155831.1	0	1.09602	0.571281	0	0.569689	0	0	0	0.571513
XR_004155839.1	4577.37	4607.53	4978.57	5466.77	4010.49	7625.92	4920.64	5168.48	6695.78
XR_004155840.1	25.7124	4.61173	6.64832	22.9692	12.274	10.1001	10.8282	32.5756	6.29773
XR_004155841.1	0	0	0	4.23187	0	0	0	0	0
XR_004155842.1	0	0	3.61357	0	1.8246	0	0	0	0
XR_004155851.1	11.4622	1.29917	2.15662	3.92739	1.58741	3.95654	1.31005	1.32871	1e-06
XR_004155853.1	217.29	250.98	200.071	241.374	175.484	226.367	234.586	138.228	172.578
XR_004155855.1	6.18779	0	6.51724	3.517	1.06321	2.55774	0	2.57602	0
XR_004155856.1	13.7483	3.13346	23.8394	13.0788	7.12563	8.43419	5.92536	0.60355	0.088698
XR_004155857.1	602.387	916.314	1018.36	588.648	656.123	753.919	773.118	632.13	569.157
XR_004155858.1	37.1354	10.0295	3.83576	25.3873	50.9089	17.1801	45.6054	17.1748	76.4955
XR_004155859.1	0	9.30741	19.4601	1.19165	4.71209	1.28785	3.72653	0	9.14718
XR_004155867.1	60.4764	64.3484	117.823	48.9696	84.0217	80.976	63.0893	54.8667	68.3267
XR_004155868.1	19.0859	68.3867	25.7763	36.2684	1.21597	3.89396	21.8111	13.5566	14.219
XR_004155869.1	28.4031	62.1772	71.0345	16.9889	20.5067	33.8067	30.393	59.1898	43.9854
XR_004155871.1	4.18565	2.90088	0	1.33448	0	7.99057	0	0	0
XR_004155877.1	0	0	0	15.8019	2.90289	7.65262	1.44301	2.77107	2.84211
XR_004155879.1	275.845	260.993	226.902	209.166	131.911	271.888	189.821	146.493	74.4955
XR_004155880.1	305.689	432.177	178.84	369.114	375.074	250.033	209.949	168.883	281.117
XR_004155881.1	35.2962	45.009	1.88001	66.906	106.067	72.6811	44.7261	12.9178	52.7978
XR_004155882.1	140.378	40.9561	14.3578	22.4002	81.3322	30.8117	29.0868	55.9679	31.8273
XR_004155883.1	6.83138	0	5.53585	1.64291	3.32457	4.05281	8.4237	1.67986	3.38429
XR_004155884.1	2.47817	3.59077	0	2.52411	2.42899	3.91705	1.22074	1.22581	2.47297
XR_004155885.1	20.1429	2.75381	10.1019	14.0152	25.177	4.43104	8.50739	11.4535	4.2824
XR_004155886.1	1.30954	1.25603	1.18746	2.5788	1.27557	0	0	0	2.60579
XR_004155887.1	3.70738	0.046087	33.3696	15.4573	7.66159	26.1008	13.5987	14.0496	21.9692
XR_004155888.1	25.9543	58.049	37.1783	46.8641	83.6565	37.0538	19.526	15.1223	20.7569
XR_004155889.1	6.27078	5.05122	30.1729	20.7835	26.0782	14.2657	45.1371	26.1215	2.65369
XR_004155890.1	92.7332	88.311	113.155	52.051	35.9966	129.53	56.8906	87.7305	113.752
XR_004155891.1	222.54	236.279	231.703	212.844	200.557	195.566	206.776	235.719	200.873
XR_004155892.1	0	0	0.935478	0	1.10688	3.27119	0	0	1.05499
XR_004155895.1	1.1004	0	8.50677	5.449	1.0766	6.60643	6.37134	6.53552	1.10553
XR_004155896.1	7.7694	1.06701	2.19524	6.59789	2.16706	2.29616	12.0563	3.24498	1.10326
XR_004155899.1	0	1.45773	0	0	5.85432	0	4.41717	0	1.51728
XR_004155900.1	30.936	28.2802	12.0733	21.0176	27.3533	11.4804	24.0902	22.7923	19.1904
XR_004155901.1	64.8258	43.7348	76.333	40.6419	57.4245	57.4795	70.4232	63.0054	48.5755
XR_004155903.1	1.22896	0	0	0	1.27074	0	0	0	0
XR_004155904.1	167.31	194.731	193.337	139.562	143.6	163.224	178.753	177.236	143.94
XR_004155905.1	274.377	291.183	312.416	163.472	189.802	199.813	218.445	230.081	262.828
XR_004155906.1	10.7123	36.3624	14.6759	7.71356	3.27503	19.5752	23.3945	8.50894	34.2071
XR_004155907.1	3.32273	1.09569	0	3.31298	2.1764	0	1.09695	4.44591	0
XR_004155908.1	36.0729	17.1908	1.41545	132.501	488.77	47.114	63.9588	13.3798	91.3693
XR_004155909.1	305.019	299.295	327.805	245.269	316.054	272.235	275.785	315.888	407.478
XR_004155910.1	1.17421	0.609895	0	1.21283	0.607986	0	0	0	0.607166
XR_004155911.1	1.17014	0.6118	0	0	0.610213	0	0	0	0.609446
XR_004155914.1	1.47336	1.39879	3.74826	4.61249	1.54571	4.53069	0	2.87145	3.10556
XR_004155927.1	491.003	574.204	368.132	373.506	461.587	476.47	391.502	501.627	584.298
XR_004155928.1	540.771	611.902	813.139	588.723	525.793	840.845	699.214	670.518	547.288
XR_004155929.1	33.0114	19.8517	8.6865	16.365	17.2554	27.3981	37.8716	20.0493	28.9405
XR_004155930.1	133.031	75.2048	79.0519	81.6996	80.7503	105.279	106.034	89.7426	120.113
XR_004155931.1	185.266	177.988	222.722	129.826	87.9538	104.282	142.541	280.081	169.343
XR_004155932.1	455.72	402.622	322.661	249.762	114.268	287.605	239.442	138.513	208.131
XR_004155933.1	181.442	273.792	199.598	174.718	262.556	204.753	148.305	178.456	196.944
XR_004155934.1	0	1.9264	0	1.79397	0	0	0	0	0
XR_004155935.1	0.000881	0.773686	1.66105	3.11197	2.69024	6e-06	0.79211	0.839018	0.818288
XR_004155936.1	4.42663	0.5389	1.0553	0	1.40014	2.266	0.543097	0.556302	0.56081
XR_004155937.1	6.76888	6.22951	8.5326	8.27942	9.87091	19.2608	23.6243	24.1888	55.6004
XR_004155938.1	36.8201	49.0402	51.841	26.8549	8.26545	50.4992	18.9956	5.28582	19.7162
XR_004155939.1	0	0	0.577431	0.579229	0	0	0	0.595821	0.582588
XR_004155940.1	0	0	0.580208	0.581326	0	0	0	0.596859	0.585434
XR_004155941.1	5.26368	41.9397	21.8977	14.3915	3.91559	12.6812	28.2919	3.99513	21.1868
XR_004155942.1	0	0	0	0	0	0	2.33619	2.40419	0
XR_004155943.1	3.01616	8.95129	5.05112	4.49481	4.55563	5.31772	6.08705	1.55354	9.2066
XR_004155944.1	0	0	0	2.61508	0	0	0	0	0
XR_004155946.1	0	3.45385	1.18055	2.30283	0	2.35923	1.14225	2.38751	1.12707
XR_004155947.1	6.80059	7.79944	8.03199	8.76811	5.82229	5.14071	4.85253	9.06038	8.65365
XR_004155948.1	1.35156	0	1.46027	0	0	0	0	0	0
XR_004155951.1	77.1482	56.8297	100.052	113.685	94.4582	102.448	82.3654	73.7919	90.5557
XR_004155952.1	5.63356	2.77997	5.68183	4.13532	4.13811	5.56095	4.17467	1.43139	1.42287
XR_004155953.1	0	0	1.69623	0.009925	0	0	1.62525	7.80029	0
XR_004155954.1	0	0	2.52698	2.62589	0	0	2.329	0	0
XR_004155959.1	8.27272	0	9.56035	0	0	55.3646	4.4799	20.7514	0
XR_004155961.1	58.7431	117.63	98.7536	103.544	87.0196	69.9584	119.628	84.0659	112.693
XR_004155962.1	3479.74	1064.82	1281.83	1415.83	1685.66	3716.72	1360.58	3123.19	5968.73
XR_004155963.1	245.893	343.405	359.394	458.618	307.714	255.214	254.347	228.288	262.518
XR_004155964.1	506.638	521.249	738.302	462.288	405.759	630.343	429.752	528.169	434.731
XR_004155965.1	0.611705	0	0	0	0	0	5.42081	1.70065	0
XR_004155966.1	0.611705	0	0	0	0	0	5.42081	1.70065	0
XR_004155969.1	229.576	212.188	260.469	275.76	231.484	215.697	221.2	221.962	287.095
XR_004155970.1	104.152	94.2897	97.146	112.653	125.406	135.844	126.528	104.826	129.95
XR_004155971.1	0	0	0	1.42039	0	0	2.86271	0	0
XR_004155972.1	349.867	313.949	336.409	332.611	371.463	391.272	310.856	302.864	304.216
XR_004155973.1	48.5866	106.56	99.3066	136.858	56.2721	96.9295	72.4128	108.564	187.161
XR_004155974.1	80.9616	125.379	194.741	135.557	82.5235	171.619	147.083	122.172	157.3
XR_004155976.1	29.0974	33.9008	44.9327	27.417	40.0322	41.1604	46.3288	41.1082	34.1821
XR_004155977.1	219.243	232	269.492	205.795	204.958	282.927	212.622	193.017	175.47
XR_004155979.1	4.76868	67.598	27.6828	152.511	179.242	186.731	204.526	222.176	91.1487
XR_004155980.1	1.89867	65.5857	8.95064	38.4425	31.5966	120.37	44.2595	60.0154	86.8029
XR_004155982.1	1.35011	0	1.35906	0	0	0	0	1.38531	0
XR_004156026.1	201.957	205.049	147.594	276.284	227.196	203.397	222.312	198.987	245.312
XR_004156027.1	10.0703	45.8989	101.684	9.83553	24.5258	17.823	44.8905	9.72265	27.3168
XR_004156028.1	320.899	74.565	42.9755	157.621	107.115	164.719	298.049	653.607	365.426
XR_004156029.1	120.331	47.2424	37.1111	7.1e-05	46.4639	44.589	26.7787	245.787	78.2824
XR_004156030.1	55.4697	40.9169	33.5399	89.9561	10.788	37.9662	14.2061	121.771	105.982
XR_004156039.1	0	0	0	4.14084	5.68258	14.9151	4.53391	0	8.82984
XR_004156041.1	45.5489	36.7219	38.3694	64.3202	52.1078	65.6176	44.3242	30.5376	33.3955
XR_004156042.1	17.5194	44.6587	33.5027	10.5671	22.8735	3.32192	23.3117	32.3023	12.6114
XR_004156043.1	111.8	130.598	143.698	71.6937	135.397	124.767	71.6441	102.605	57.3665
XR_004156044.1	7.30596	5.12003	11.3385	7.12829	9.13748	14.9255	6.23393	1.72682	56.6551
XR_004156045.1	178.407	201.279	93.6583	66.5976	94.0172	148.385	72.722	90.1787	119.465
XR_004156046.1	29.6559	37.6102	49.9264	36.1262	39.1904	32.3274	56.6643	38.101	27.5795
XR_004156047.1	58.088	81.3669	58.8912	65.0857	38.0364	107.87	78.8845	76.7427	144.204
XR_004156049.1	46.5517	78.6801	48.8384	26.4735	23.7144	74.6902	7.77313	41.7476	31.4091
XR_004156050.1	66.538	102.263	54.5431	84.3423	48.3956	88.4333	36.2005	52.4167	56.6079
XR_004156051.1	117.566	115.249	148.481	104.409	112.25	148.608	115.078	97.8995	193.091
XR_004156052.1	8.48692	14.2613	3.57358	26.4811	19.3945	0.503968	9.91058	21.5366	2.37517
XR_004156053.1	14.8802	3.00989	3.85806	11.4956	11.3588	0.07503	6.21488	0	3.7e-05
XR_004156055.1	25.5394	39.4626	15.016	0.025966	12.0781	0.082423	0.083744	0	8.74467
XR_004156056.1	113.514	75.3943	290.85	94.1544	172.32	192.725	51.1474	162.581	34.7067
XR_004156057.1	77.526	66.3605	19.8642	137.859	60.1277	64.8876	166.308	46.9258	102.142
XR_004156058.1	275.027	380.362	353.233	259.445	237.012	204.013	238.878	324.605	480.766
XR_004156059.1	35.6174	14.5785	44.2846	12.0516	23.518	35.2277	82.3312	32.7141	55.2077
XR_004156060.1	6.1e-05	0	0	0	0	0	0	0	0
XR_004156061.1	0	2e-06	27.2586	3.505	8.70744	2.1661	0	2.44906	3.32759
XR_004156062.1	2.25848	0	3.77321	3.22708	2.20685	1.2529	0	0	2.26879
XR_004156063.1	3.76501	2.60577	5.2969	3.9007	3.83812	5.96122	5.32326	7.88587	5.73803
XR_004156064.1	5.34041	0.332818	17.2306	19.7268	6.11553	0	1.12655	10.7515	2.15617
XR_004156065.1	89.5553	88.8643	102.926	87.1352	58.8668	86.9848	52.786	41.3823	102.02
XR_004156066.1	35.8927	21.5378	31.14	21.2056	26.9865	15.3451	15.2962	18.7657	23.4643
XR_004156067.1	101.19	10.9804	5.30937	25.4628	22.0771	35.2804	34.4946	62.8245	42.5379
XR_004156068.1	69.303	9.50056	4.8822	18.5713	25.7164	27.0403	34.0154	39.6697	32.7435
XR_004156069.1	65.0394	42.5118	38.1265	42.1073	109.508	50.8538	25.8588	61.487	69.1481
XR_004156070.1	72.4421	88.7617	135.265	74.0204	95.4333	81.0073	68.9293	95.3516	70.122
XR_004156072.1	3.30465	4.45031	0	0	1.55157	0	0	0	3.18015
XR_004156073.1	0.972757	1.98016	1.93616	0	0	0	0.979076	0.986891	0
XR_004156074.1	3.54894	0	0	7.02161	5.24221	4.37989	3.38316	0	1.75911
XR_004156075.1	226.875	209.4	347.322	171.81	290.772	228.706	258.547	264.329	338.814
XR_004156077.1	124.647	115.482	180.717	74.916	45.9648	94.3848	187.596	241.401	226.801
XR_004156078.1	181.992	139.625	94.1923	89.7211	42.8339	81.6644	52.5615	83.6767	162.926
XR_004156079.1	75.2686	119.39	132.432	46.9842	99.551	62.7086	79.4002	45.8998	44.3074
XR_004156080.1	65.7611	134.162	102.776	69.1881	76.689	69.1215	66.6242	58.0413	42.769
XR_004156081.1	135.413	185.862	168.931	228.326	233.209	259.959	179.785	172.999	201.89
XR_004156090.1	62.9561	47.6402	61.4576	68.81	44.7316	67.8039	66.8621	39.0065	74.3732
XR_004156094.1	247.387	225.355	261.429	219.11	194.272	185.441	234.802	262.658	224.426
XR_004156097.1	6.74618	12.8678	5.07912	11.3673	3.27567	5.35104	9.68766	10.0393	3.34605
XR_004156099.1	9.02297	7.87746	5.14138	15.0876	13.3318	4.1987	7.07886	4.09227	3.40455
XR_004156100.1	13.9334	5.40937	3.22477	5.49278	5.42934	3.51349	6.45714	8.6449	5.40629
XR_004156101.1	21.8149	41.9396	35.2363	23.6658	23.4096	51.9659	26.0265	18.7587	32.1548
XR_004156102.1	0.131472	19.9026	28.5866	50.5224	21.437	24.698	11.948	8.57635	4.0955
XR_004156103.1	78.9902	525.607	118.466	544.551	211.688	335.474	530.121	332.595	280.989
XR_004156108.1	6.2561	8.80163	5.1389	12.4562	20.0088	9.75073	13.8006	15.1408	5.03244
XR_004156109.1	28.3064	11.5353	63.6404	135.04	89.8184	16.5131	60.3221	61.5426	79.4562
XR_004156110.1	49.8236	79.4031	36.0249	76.5425	45.1975	136.384	36.4593	85.0024	70.3847
XR_004156111.1	55.0481	70.0852	79.4128	54.2136	55.9668	63.3267	76.0027	43.1003	49.2424
XR_004156112.1	419.855	61.8382	50.9631	230.722	193.718	77.363	155.958	364.029	193.724
XR_004156128.1	91.1869	98.5877	106.492	109.436	98.0792	145.14	84.9856	121.313	82.8245
XR_004156130.1	12.6929	5.60119	8.24242	16.9802	14.6892	5.76708	10.5305	5.73615	4.58654
XR_004156131.1	1.16957	0	2.2299	8.56394	1.19483	0.000282	4.64337	5.85898	0
XR_004156133.1	39.8844	26.8297	34.093	41.7539	32.2804	24.6027	43.5834	36.1753	22.2235
XR_004156138.1	22.4236	13.116	10.0179	33.6354	53.7252	18.4599	22.4685	218.981	38.2422
XR_004156139.1	158.624	44.8327	19.407	230.485	118.523	54.3644	119.891	353.969	106.394
XR_004156140.1	6.29594	9.89189	9.40769	8.89861	14.0088	15.6157	12.3851	13.6544	21.8626
XR_004156150.1	48.0518	42.3159	60.3802	37.6316	21.4448	51.8777	55.8036	30.0358	38.8606
XR_004156151.1	0	1.25409	2.69495	0	0	0	0	0	0
XR_004156152.1	46.7066	38.0849	5.45335	4.875	1.83632	38.0187	48.1926	72.7348	9.48817
XR_004156153.1	17.0679	19.9904	33.9712	48.0874	73.3877	23.4329	16.9681	12.0146	13.6901
XR_004156154.1	4e-06	22.8174	13.7571	33.8115	43.6881	1.48978	1.7793	9.5e-05	0
XR_004156155.1	29.2938	44.9436	3.30037	17.4753	21.6315	20.3604	7.27777	9.67393	29.8848
XR_004156156.1	66.0127	70.0002	61.9043	46.3437	59.4686	136.872	86.6228	75.1865	105.129
XR_004156157.1	108.09	120.284	121.875	155.602	93.6716	133.042	98.5892	61.67	60.4837
XR_004156160.1	2.55359	0.009289	25.7246	4.76122	19.9777	6.6195	1.2517	7.24281	9.85689
XR_004156161.1	2387.76	1471.42	2058.26	1900.52	1724.07	2045.19	1686.06	1705.32	2029.91
XR_004156162.1	0	2.56147	4.0574	1.31595	3.93575	1.34991	1.32685	1.34017	1.3265
XR_004156166.1	0	4.66678	2.54541	8.07493	1.13305	1.48822	0	0	1.16155
XR_004156168.1	5.54475	3.28608	8.4844	1.12819	3.39696	2.10539	5.50086	15.802	70.2587
XR_004156169.1	9.54658	36.5357	18.2098	43.0243	26.0748	82.6474	53.437	14.1759	41.5422
XR_004156170.1	29.3498	32.4684	58.8688	23.8482	41.8889	43.6508	21.5353	24.1661	22.7162
XR_004156171.1	26.4827	20.8217	16.2088	22.1114	24.4176	22.9618	19.7345	18.6565	13.6467
XR_004156172.1	152.922	72.7451	92.5559	70.7554	86.7984	58.3701	97.1977	146.35	63.1995
XR_004156173.1	28.5839	79.1533	27.5415	47.2945	40.1047	54.9865	78.3326	102.321	97.2755
XR_004156174.1	83.3918	66.7278	30.7293	54.6756	31.3113	42.5046	65.8167	29.5419	19.286
XR_004156175.1	18.2823	17.6729	0.232047	16.9464	20.873	64.6201	0.248163	11.4302	18.2968
XR_004156176.1	16.8951	45.4491	0.255727	30.9085	20.4628	8.99588	19.1545	11.1496	22.0863
XR_004156179.1	19.5356	32.9298	84.5878	25.9857	17.9364	16.2951	21.0937	57.7913	10.0814
XR_004156180.1	0	4e-06	41.6852	9.2e-05	25.3039	9.8373	2.56187	49.9804	2.55932
XR_004156182.1	44.2101	21.1226	9.39949	17.9065	10.4949	52.0708	15.2138	22.897	25.6047
XR_004156183.1	7.58863	1.21255	2.77273	11.9238	0	7.357	0	6.41867	41.0927
XR_004156184.1	22.4303	7.07854	1.30879	18.8708	27.5649	14.9532	2.92841	12.1952	2.74756
XR_004156185.1	1.21334	2.19339	1.56559	2.86437	2.10466	6.46474	5.32822	0.133598	4.47321
XR_004156186.1	21.4897	0	1.45609	17.381	2.34832	6.02661	0	0.000395	4.27988
XR_004156187.1	3.03695	3.54365	2.12028	7.27675	4.99443	15.8757	22.1559	0.245745	7.9324
XR_004156188.1	7.99087	6.72469	15.482	13.6657	9.02351	7.86539	9.74463	22.9442	13.1096
XR_004156189.1	7.40584	4.459	7.75422	22.2573	9.26964	7.77556	0.413446	4.69614	8.77041
XR_004156190.1	6.49512	3.98556	6.40254	8.55233	24.3523	6.89947	13.0704	4.20625	7.5611
XR_004156191.1	4.58083	0.002806	0.617841	3.33745	3.37048	1.99114	3.19923	1.66095	4.00999
XR_004156192.1	4.04792	8.6078	2.90364	2.94249	2.92261	2.94743	0	1.60046	3.47142
XR_004156193.1	42.4055	45.2682	33.149	35.3405	34.1099	39.5852	31.0104	36.1503	43.7265
XR_004156199.1	0	0	0	0	0	0	2.10175	0	0
XR_004156200.1	0	0	0	2.00043	0	0	0.998858	1.01064	2.93461
XR_004156201.1	24.6134	25.4205	14.4051	25.4859	24.5315	27.5021	17.7563	18.7603	36.5423
XR_004156202.1	2.283	2.25539	2.34225	4.60912	3.45637	2.41283	2.29571	2.2796	5.7216
XR_004156203.1	4.38612	9.54556	8.52024	7.62028	6.67967	6.34365	11.747	9.96263	6.61214
XR_004156204.1	4.26703	0	0.984107	3.86504	2.21263	2.82055	2.52321	1.97173	2.1708
XR_004156205.1	0.040189	5.42619	0.989294	4.04361	2.27385	2.88529	8.4651	12.1518	2.22486
XR_004156206.1	16.6927	13.1381	24.2829	20.6219	2.93751	13.1655	4.19173	14.3884	20.7044
XR_004156207.1	50.4892	72.3758	22.7261	8.54694	12.1637	19.1324	74.5964	32.9971	50.8876
XR_004156209.1	16.9624	19.9434	23.7157	21.6968	21.2995	14.1337	17.504	14.3385	19.1901
XR_004156210.1	80.8169	96.806	64.6419	69.2647	77.0177	123.932	90.4442	114.344	87.44
XR_004156211.1	29.0386	15.4659	15.3152	29.882	40.634	24.3722	12.1583	19.5824	12.1187
XR_004156212.1	14.2734	13.5093	17.0528	16.7204	19.6957	22.878	23.0103	16.6828	7.86473
XR_004156213.1	3.21085	1.74687	5.66545	4.62185	5.05691	0.164648	7.91794	6.92287	5.50194
XR_004156214.1	3.21312	1.55343	5.67541	4.71331	5.08728	0.153421	15.2714	1.00178	5.53375
XR_004156215.1	3.53815	5.11609	6.44686	8.76801	5.74068	14.4802	0.094895	8.14931	2.54633
XR_004156216.1	17.4838	12.5629	10.5108	21.143	28.5491	18.7966	23.8705	12.5725	25.0656
XR_004156217.1	0	0	1.45532	0	3.52435	1.21194	4.87961	0	1.16655
XR_004156218.1	31.4929	7.56693	22.619	20.2238	12.0226	43.9602	28.0096	13.9355	46.6016
XR_004156219.1	1.13315	2.23162	2.46045	2.21877	12.0694	13.937	3.3691	0	2.2416
XR_004156221.1	17.5516	13.5444	14.1995	11.9734	11.8229	12.7467	14.0028	10.2301	17.3899
XR_004156222.1	26.0147	10.937	1.29842	15.9474	0.058149	55.945	2.78244	2.11073	28.428
XR_004156223.1	7.63266	5.51395	9.2626	13.376	14.8682	22.6747	1.40362	1.43642	26.8886
XR_004156224.1	0.054914	0.11655	0	0	1.99713	1.3e-05	0.003076	0.000262	0
XR_004156225.1	0	0	0	1.84226	0	4.89167	0.015472	9.53431	12.8344
XR_004156226.1	224.888	214.047	142.09	273.574	127.21	208.622	248.544	105.304	165.944
XR_004156227.1	2.76359	4.07485	1.52162	2.70041	1.34832	3.08879	5.53531	8.61552	2.7731
XR_004156228.1	75.7254	35.1292	43.3383	18.7863	17.9388	27.7346	57.3033	255.345	95.0142
XR_004156229.1	10.5477	3.8182	3.80053	3.93456	3.94583	14.3723	5.13735	4.94368	7.91013
XR_004156237.1	0	1.46048	0	0	0	3.18678	0	1.48936	4.43914
XR_004156238.1	17.7776	18.8016	1.88469	8.20295	5.10163	1.91974	8.6606	1.76368	5.18072
XR_004156239.1	3.86365	0.002014	2.81596	0.107435	0	0.232582	0	1.32677	1e-06
XR_004156240.1	0	0	11.6406	4.53838	1.14028	2.43412	1.13953	0	1e-06
XR_004156241.1	5.89259	0	0.916228	0	1.24478	0.231798	0	1.34246	11.384
XR_004156242.1	0	1.38483	2.37222	1.43406	1.43405	0	0	1.3855	0
XR_004156243.1	23.7916	37.6992	6.77844	24.0573	15.5304	12.5648	21.8537	11.2442	8.53157
XR_004156245.1	23.3483	25.4958	7.92564	16.8678	6.66012	11.2063	7.30989	7.52952	10.3483
XR_004156250.1	0	0	0	1.81058	0	0	0	5.7935	0
XR_004156251.1	3.27166	7.58637	1.11468	2.12689	8.64405	0	2.15285	0	1.08264
XR_004156252.1	1.04925	0	0	2.10182	1.03782	2.25647	0	0	2.06162
XR_004156253.1	15.9108	13.1365	16.6557	3.93897	7.79316	3.91469	9.28904	8.13764	3.95296
XR_004156257.1	25.6391	4.555	0.066584	8.13352	1.3e-05	10.6029	6.06743	2.33226	6.32318
[truncated: 1,196 more rows]
