# Supplementary material for: Transcriptional profiling of long non-coding RNAs regulating fruit cracking in Punica granatum L. under bagging
Source: Front Plant Sci. 2022 Oct 11;13:943547. doi: 10.3389/fpls.2022.943547 (PMC9592827; doi:10.3389/fpls.2022.943547)
Supplement: Supplementary Figure 1 — The expression patterns of ten lncRNAs. [file DataSheet_1.zip › supplementary materials/Table S3. Differentially expressed lncRNAs in FC vs FNC.xlsx]

## Sheet: Table S2. Differentially expres
Table S3. Differentially expressed lncRNAs
lncRNA_id	log2FoldChange	pValue	Regulation	FNC1	FNC2	FNC3	FC1	FC2	FC3	Chrom	Start	End	Strand	lncRNA_length
TCONS_00001938	4.37105	0.0154554	Up	0.0109533	0.063151	0.0339576	1.05447	1.36024	0.00573499	Chr1	43886850	43889308	+	1662
TCONS_00003580	-1.54026	0.00484162	Down	122.417	222.844	113.472	72.7204	30.0703	49.758	Chr1	5746074	5771153	-	263
TCONS_00003921	-1.43245	0.0068555	Down	21.0989	28.6198	42.1518	16.6042	15.4591	0.403101	Chr1	9010233	9012783	-	257
TCONS_00003922	-1.50483	0.00224451	Down	50.0387	62.283	84.4982	32.1844	32.7699	1.37228	Chr1	9010233	9012783	-	256
TCONS_00008395	-2.4688	0.0118067	Down	1.47657	2.00874	5.18241	0.827571	0.387015	0.265301	Chr2	41674349	41678159	+	1258
TCONS_00009904	2.82968	0.0136959	Up	3.29776	0.863111	1.97064	16.3052	22.6762	3.47492	Chr2	24173032	24196990	-	503
TCONS_00016510	-1.2809	0.00666788	Down	221.627	176.83	197.889	125.7	41.7057	71.2694	Chr4	1202590	1210969	+	284
TCONS_00021929	-1.09566	0.0193298	Down	547.519	504.029	790.169	511.876	234.174	85.8844	Chr5	369213	386131	+	207
TCONS_00022257	2.71646	0.0195425	Up	0.809451	0.155478	0.977238	7.49201	3.41931	1.4527	Chr5	3303151	3305320	+	567
TCONS_00022259	4.56927	0.00366603	Up	0.412959	0.00236715	0.605087	14.3614	5.51768	2.60001	Chr5	3304632	3305320	+	408
TCONS_00022810	-1.51199	0.0047752	Down	23.3105	22.7885	36.671	14.804	2.54627	10.4882	Chr5	8335723	8391436	+	299
TCONS_00024341	#NAME?	0.0209047	Down	0.253536	0.297625	0.307729	9.91305e-07	1.50785e-07	0.000134591	Chr5	3251087	3305432	-	1010
TCONS_00025766	1.31187	0.0103014	Up	16.804	5.40372	18.584	39.3676	23.3813	34.9332	Chr5	28877795	28924835	-	322
TCONS_00032669	-3.11638	0.00298352	Down	1.6177	0.940445	1.12633	0.148206	0.0491111	0.221092	Chr7	15950964	15953634	-	869
TCONS_00034892	2.25105	0.000570731	Up	2.06577	1.16653	4.83146	7.99841	10.5215	17.2149	Chr8	14435295	14439313	+	601
XR_004151952.1	1.58183	0.0132542	Up	0.616193	1.40466e-05	0.587638	0.88942	1.16822	1.39377	Chr8	159315	163384	-	2726
XR_004151985.1	-1.19423	0.0294281	Down	3.50587	5.34213	6.9193	2.06534	1.60276	2.83548	Chr8	18538694	18542196	-	1106
XR_004151994.1	#NAME?	0.0159806	Down	0.0597689	0.537314	0.158724	4.10548e-07	2.8413e-08	3.99933e-15	Chr8	7018218	7020688	+	1468
XR_004152055.1	4.0282	0.0416431	Up	0.000451648	0.0288035	0.00539388	0.165755	0.31844	0.00953969	Chr8	23222273	23224897	-	2213
XR_004152197.1	-1.05469	0.0383724	Down	3.44014	3.98679	2.36402	2.58153	1.54973	0.482195	Chr8	12639942	12643645	+	3604
XR_004152200.1	3.27672	0.0108205	Up	0.295674	1.34515e-06	0.0152273	1.55191	1.34817	0.162004	Chr8	12639932	12643645	+	3130
XR_004152396.1	-2.10969	0.00124052	Down	1.65438	1.1699	1.25367	0.153239	0.260583	0.496378	Chr8	6207038	6210902	-	2428
XR_004154202.1	-1.90844	0.008083	Down	1.15151	1.24906	0.909155	0.298328	0.247993	0.309881	Chr1	39770041	39772140	-	2023
XR_004154581.1	4.80432	0.0464034	Up	1.12844e-06	9.65563e-19	0.00534514	0.000363823	0.14029	0.083716	Chr2	8368887	8373522	-	3709
XR_004154615.1	2.96038	0.0252379	Up	0.000234135	0.161294	0.0183745	0.77831	0.494357	0.078008	Chr2	2961979	2966283	+	2885
XR_004154769.1	2.70599	0.0475454	Up	0.0249567	0.0170422	0.00133195	0.154413	0.0305942	0.100799	Chr2	44166176	44172173	-	5309
XR_004154931.1	-2.191	0.00249886	Down	1.36397	0.60455	0.805658	0.261222	0.153139	0.184528	Chr1	48296365	48299585	+	3113
XR_004154932.1	-2.2017	0.00739274	Down	0.359268	1.37025	1.0982	0.073915	0.157468	0.343533	Chr1	48296365	48299585	+	3104
XR_004155453.1	1.60213	0.0105319	Up	0.515529	0.112762	0.368098	0.876428	0.977282	1.08751	Chr3	37916308	37919926	+	3385
XR_004155454.1	1.87189	0.0253203	Up	0.318226	0.0902121	0.246355	0.530467	1.25449	0.5034	Chr3	37916308	37919926	+	3422
XR_004155591.1	-4.17897	0.0224951	Down	0.0830268	0.37055	0.249496	3.81773e-34	0.0217341	0.0205442	Chr3	38885262	38887330	+	1803
XR_004155745.1	-2.09204	0.0177087	Down	0.981998	0.571951	1.00901	0.0729376	0.413384	0.0969203	Chr3	11717840	11720516	-	1437
XR_004155888.1	1.61053	0.0297696	Up	0.337398	0.284882	0.387281	0.827954	1.49398	0.640666	Chr3	17051101	17062703	-	1847
XR_004156028.1	-1.61936	0.00774024	Down	13.3224	31.8517	17.6373	7.2036	4.94839	7.36734	Chr4	13223452	13226192	-	714
XR_004156077.1	-1.60637	0.00316986	Down	4.11204	5.76888	5.36803	1.67898	1.0413	2.07017	Chr4	10268540	10270639	+	1456
XR_004156102.1	1.93579	0.0338827	Up	0.410023	0.320873	0.151759	1.77269	0.760314	0.848095	Chr4	28958459	28959463	-	930
XR_004156153.1	1.76282	0.0250847	Up	0.169496	0.130844	0.147661	0.491126	0.757643	0.234219	Chr4	28043073	28046626	+	3195
XR_004156154.1	5.29953	0.00695879	Up	0.0213563	1.2412e-06	3.55669e-10	0.414934	0.541948	0.0178925	Chr4	28043075	28046626	+	2659
XR_004156207.1	-1.97687	0.0106602	Down	2.88226	1.38998	2.12306	0.337647	0.485735	0.739702	Chr4	26434576	26443329	+	826
XR_004156228.1	-2.65264	0.0397409	Down	3.08925	15.0079	5.53093	1.0355	0.999504	1.49612	Chr4	13238118	13240593	-	592
XR_004156275.1	#NAME?	0.00875562	Down	0.302795	0.0124559	0.341335	2.22506e-15	0.000137737	0.000228636	Chr4	573795	578071	-	1575
XR_004156394.1	-2.96822	0.0240448	Down	0.449214	0.807716	0.443103	0.0374641	0.0466023	0.127552	Chr4	36280942	36282136	+	1099
XR_004156395.1	Inf	0.01464	Up	3.99163e-06	4.0151e-19	0.00878759	0.313643	0.387768	0.158359	Chr4	36280942	36282136	+	1070
XR_004156437.1	-2.2801	0.0109092	Down	0.471511	0.794489	0.41308	0.0433197	0.00908829	0.269208	Chr4	32825469	32833596	-	2338
XR_004156446.1	2.88802	2.92304e-05	Up	0.459743	0.0602015	0.145955	2.24695	0.858814	1.81469	Chr4	11902004	11913360	-	9087
XR_004156529.1	1.85756	0.0197356	Up	0.0915676	0.512883	0.131482	0.834847	1.20468	0.480485	Chr4	14835679	14837666	+	1793
XR_004156567.1	-4.95938	0.0287109	Down	0.391986	0.743986	0.294324	0.0585641	0.000281081	4.55672e-12	Chr4	8427320	8429152	+	708
XR_004156769.1	-2.49967	0.0336977	Down	0.194486	0.2015	0.302932	0.03735	0.0366133	0.0580415	Chr5	16609252	16612920	-	3022
XR_004157039.1	1.92192	0.0254568	Up	0.114965	0.103072	0.0513994	0.455162	0.408281	0.140867	Chr5	17374744	17379053	+	3717
XR_004157187.1	#NAME?	0.0027046	Down	0.265543	0.0854368	0.784054	1.2105e-07	2.79184e-07	1.27664e-06	Chr5	22626098	22629988	-	2145
XR_004157209.1	1.72835	0.00985555	Up	1.52472	0.345684	0.293642	1.90668	2.82667	2.43978	Chr5	16688169	16692295	-	1067
XR_004157262.1	4.08209	0.0267782	Up	0.02949	9.31647e-05	0.00279094	0.215592	0.00117511	0.287799	Chr5	15356965	15361241	+	3359
XR_004157290.1	-1.59446	0.0268775	Down	0.876728	0.767388	0.674801	0.438738	0.31018	0.00070397	Chr5	29903835	29908882	-	2663
XR_004157339.1	4.01215	0.00941256	Up	0.0243515	7.0605e-11	0.000553097	0.12615	0.0831343	0.230665	Chr6	14659073	14663133	+	3617
XR_004157728.1	2.21317	0.0346216	Up	4.34891	0.212968	0.908623	6.26406	14.5154	4.55636	Chr6	807203	808140	+	569
XR_004157802.1	1.02171	0.0354619	Up	7.27032	5.89314	7.51082	17.2889	12.0354	11.116	Chr1	22385656	22392091	-	1143
XR_004157933.1	-4.10735	0.0155321	Down	0.0328342	0.472642	0.769322	0.000940709	0.00964267	0.0426469	Chr7	21395747	21397889	+	1915
XR_004158164.1	Inf	0.0108595	Up	0.00548153	0.000411096	0.000400416	0.143867	0.166225	0.125238	Chr7	5379664	5389466	-	2202
XR_004158337.1	1.83525	0.0288044	Up	0.0663658	0.299609	0.0274302	0.317587	0.318136	0.703662	Chr7	9248170	9253433	-	2812
XR_004158338.1	1.68887	0.0225872	Up	0.328028	0.0188535	0.43181	0.780815	0.941351	0.683924	Chr7	9248170	9253412	-	2388
XR_004158483.1	3.24095	0.0229385	Up	0.027645	0.0269818	0.0254669	0.278239	0.400036	0.0403319	Chr7	8507619	8512743	+	2569
