# Supplementary material for: Transcriptional profiling of long non-coding RNAs regulating fruit cracking in Punica granatum L. under bagging
Source: Front Plant Sci. 2022 Oct 11;13:943547. doi: 10.3389/fpls.2022.943547 (PMC9592827; doi:10.3389/fpls.2022.943547)
Supplement: Supplementary Figure 1 — The expression patterns of ten lncRNAs. [file DataSheet_1.zip › supplementary materials/Table S4. Differentially expressed lncRNAs in FB vs FC.xls]

## Sheet: FB-vs-FC-diff-pval-0.05-FC-2.ln
Table S4. Differentially expressed lncRNAs in FB vs FC
lncRNA_id	FoldChange	log2FoldChange	pValue	Regulation	FC1	FC2	FC3	FB1	FB2	FB3	Chrom	Start	End	Strand	lncRNA_length
TCONS_00000456	0.0960838	-3.37956	0.036954	Down	425.187	279.635	0.00452549	0.594607	68.7324	0.0499018	Chr1	4194940	4252405	+	405
TCONS_00000472	0.000648806	-10.5899	0.0386465	Down	193.117	1.87321	0.000627044	1.53299e-05	0.0941036	2.70502e-05	Chr1	4240274	4252379	+	262
TCONS_00003580	2.56236	1.35747	0.0493174	Up	72.7204	30.0703	49.758	138.466	62.8339	185.074	Chr1	5746074	5771153	-	263
TCONS_00009904	0.0777448	-3.68511	0.00430925	Down	16.3052	22.6762	3.47492	3.13364	0.228222	0.12546	Chr2	24173032	24196990	-	503
TCONS_00015734	12.9957	3.69996	0.00441044	Up	8.85674e-17	0.328789	0.141908	1.42738	1.10104	3.35101	Chr3	32952462	32959461	-	510
TCONS_00016510	2.05786	1.04114	0.0493325	Up	125.7	41.7057	71.2694	187.501	116.864	185.119	Chr4	1202590	1210969	+	284
TCONS_00016729	0.147137	-2.76477	0.0240669	Down	3.61654	3.86889	0.486566	1.10109	0.131561	0.111451	Chr4	3653587	3670497	+	366
TCONS_00017083	0.19877	-2.33083	0.0404985	Down	14.9663	11.715	1.57067	3.54705	1.27411	0.979233	Chr4	6769749	6801759	+	609
TCONS_00018960	0.0944037	-3.40501	0.0400241	Down	29.1318	15.0859	0.810269	1.82252	2.39508	0.167072	Chr4	38888269	38898572	+	399
TCONS_00021929	2.13965	1.09737	0.0357198	Up	511.876	234.174	85.8844	803.654	598.369	399.011	Chr5	369213	386131	+	207
TCONS_00022257	0.077432	-3.69093	0.00514292	Down	7.49201	3.41931	1.4527	0.318519	0.646314	0.0199425	Chr5	3303151	3305320	+	567
TCONS_00022259	0.00711075	-7.13578	0.000232697	Down	14.3614	5.51768	2.60001	0.0053777	0.135569	2.9734e-06	Chr5	3304632	3305320	+	408
TCONS_00022260	0.298732	-1.74308	0.0209202	Down	194.921	155.628	55.817	49.0521	67.6435	8.69677	Chr5	3304634	3305246	+	484
TCONS_00022262	0.0589154	-4.08521	0.0218074	Down	2.02463	0.817452	0.236012	0.0872332	0.112535	0.00522378	Chr5	3304635	3305296	+	539
TCONS_00022810	3.18806	1.67268	0.0216497	Up	14.804	2.54627	10.4882	23.2011	20.7404	43.2025	Chr5	8335723	8391436	+	299
TCONS_00024366	0.174986	-2.51469	0.00472156	Down	88.5914	37.7375	135.7	21.8617	22.9758	2.7997	Chr5	3436427	3437119	-	592
TCONS_00025766	0.456284	-1.132	0.0465947	Down	39.3676	23.3813	34.9332	22.254	21.0701	2.79659	Chr5	28877795	28924835	-	322
TCONS_00032273	0.232584	-2.10418	0.00271893	Down	9.48371	3.3386	5.96654	2.57962	1.08149	0.800668	Chr7	6122553	6123748	-	929
TCONS_00033801	2.89624	1.53418	0.0322295	Up	3.28198	1.61411	1.21974	9.57797	4.79656	3.58175	Chr8	682811	741686	+	417
TCONS_00033837	2.89624	1.53418	0.0322295	Up	3.28198	1.61411	1.21974	9.57797	4.79656	3.58175	Chr8	711543	741686	+	417
TCONS_00034892	0.0763096	-3.71199	4.97174e-07	Down	7.99841	10.5215	17.2149	1.47144	0.676503	0.69106	Chr8	14435295	14439313	+	601
TCONS_00034897	0.439306	-1.1867	0.0261005	Down	305.645	311.147	361.299	301.253	99.1814	47.7614	Chr8	14516011	14516351	+	301
TCONS_00035238	0.228554	-2.12939	0.00341452	Down	5.63802	3.28891	5.20462	0.941883	1.44355	0.927033	Chr8	22463255	22464863	+	587
TCONS_00037132	2.82494	1.49822	0.0313119	Up	5.5206	7.53942	23.084	43.5631	16.7633	42.7196	Chr8	22346661	22388419	-	227
XR_004152049.1	0.140021	-2.83629	0.0133188	Down	0.335261	0.625116	0.294526	0.0450312	0.0215261	0.108273	Chr8	23222273	23224897	-	2010
XR_004152065.1	0.0731083	-3.77382	0.0495302	Down	0.102527	0.0707154	0.406864	0.032573	0.000287109	0.0215204	Chr8	5665087	5668131	-	2174
XR_004152190.1	0.195148	-2.35736	0.0398866	Down	18.6244	4.57755	31.1843	4.92894	5.47377	0.623033	Chr8	1828041	1828947	+	762
XR_004152417.1	0.315802	-1.66291	0.0143256	Down	3.9521	4.05122	3.06893	1.1214	1.96113	0.523915	Chr8	24118887	24119934	+	911
XR_004154323.1	Inf	Inf	0.00462082	Up	2.80462e-05	0.00778914	0.0151598	0.981415	1.02512	2.08883e-09	Chr2	13798380	13800702	-	671
XR_004154363.1	0	#NAME?	0.0171915	Down	0.000496415	0.16484	0.248928	3.98809e-07	0.000373599	4.85885e-06	Chr2	27059667	27063240	-	2219
XR_004154401.1	0.192904	-2.37404	0.00996434	Down	48.0664	26.5851	91.4232	15.5745	12.4945	4.97185	Chr2	35061709	35062344	+	496
XR_004155123.1	0.446186	-1.16428	0.0488365	Down	1.61517	1.32222	2.77775	0.855513	0.995014	0.738914	Chr2	5210192	5215581	-	3224
XR_004155124.1	0.400869	-1.3188	0.0210664	Down	2.76026	3.61615	3.1301	1.53659	1.60226	0.774438	Chr2	5210192	5215581	-	3214
XR_004155369.1	0.402298	-1.31366	0.0459058	Down	7.85277	3.16756	10.4114	3.12627	4.08488	1.6034	Chr3	35832830	35835417	-	2322
XR_004155378.1	2.48325	1.31223	0.0431644	Up	1.54079	1.47045	1.62469	2.23048	3.53082	5.59523	Chr3	9132183	9135765	-	1048
XR_004155453.1	0.153083	-2.70762	0.000249937	Down	0.876428	0.977282	1.08751	0.331116	0.131942	0.0229084	Chr3	37916308	37919926	+	3385
XR_004155454.1	0.0996142	-3.3275	0.00102533	Down	0.530467	1.25449	0.5034	0.123168	0.101848	0.0207942	Chr3	37916308	37919926	+	3422
XR_004155527.1	0.198657	-2.33165	0.0187477	Down	2.84774	0.47924	2.21643	0.528519	0.416101	0.167397	Chr3	11708475	11711241	+	1449
XR_004155770.1	4.5211	2.17667	0.0310094	Up	1.21932	1.10326	1.53184	10.2264	6.51806	1.4706	Chr3	829480	831213	-	1411
XR_004155877.1	0	#NAME?	0.021022	Down	0.712201	0.132252	0.33755	0	0	0	Chr3	37923021	37923833	+	724
XR_004155881.1	0.321307	-1.63797	0.0234108	Down	0.656214	1.05157	0.697646	0.344744	0.450411	0.0177236	Chr3	17290672	17295097	+	3327
XR_004155979.1	0.193912	-2.36653	0.000211864	Down	8.98309	10.6719	10.764	0.279712	4.06243	1.56727	Chr3	15639724	15641776	+	554
XR_004156039.1	0	#NAME?	0.027312	Down	0.180884	0.250921	0.637633	0	0	0	Chr4	34620640	34621565	+	747
XR_004156055.1	6.31776	2.65941	0.0167372	Up	0.000477889	0.2247	0.00148458	0.468084	0.741036	0.265638	Chr1	4892588	4901576	+	1773
XR_004156207.1	3.54414	1.82543	0.0291445	Up	0.337647	0.485735	0.739702	1.98628	2.91726	0.862956	Chr4	26434576	26443329	+	826
XR_004156511.1	0.14078	-2.82849	0.0438648	Down	4.11538	3.3313	0.21794	0.975419	0	0.118188	Chr4	6857114	6857829	-	461
XR_004156768.1	Inf	Inf	0.00624245	Up	0.000976505	0.000838084	0.00306497	0.0527672	0.12129	0.334404	Chr5	16609252	16612921	-	3127
XR_004156830.1	0.0903035	-3.46907	0.0273001	Down	1.6843	0.811337	0.284332	1.48115e-61	0.100793	0.104417	Chr5	12199397	12200235	-	528
XR_004156855.1	0.461434	-1.1158	0.0384264	Down	41.7756	56.5842	48.7606	24.396	28.3405	16.621	Chr5	14973906	14974720	-	454
XR_004157024.1	0.357837	-1.48263	0.0382928	Down	26.5558	67.6404	32.1145	17.4544	18.2994	10.725	Chr5	773732	774802	-	810
XR_004157187.1	Inf	Inf	0.00802544	Up	1.2105e-07	2.79184e-07	1.27664e-06	2.08711e-08	0.387907	0.812921	Chr5	22626098	22629988	-	2145
XR_004157307.1	38.7334	5.27551	0.00946654	Up	0.00215622	0.00846485	1.50605e-12	0.188165	0.0790169	0.117125	Chr5	29233929	29239524	-	3457
XR_004157312.1	0.0245159	-5.35014	0.00924637	Down	0.161965	0.255098	0.0499322	2.40738e-18	0.00597075	4.96362e-09	Chr5	29233929	29239524	-	2808
XR_004157421.1	0.405927	-1.30071	0.0245056	Down	7.07625	5.97242	8.18173	0.592023	6.20774	1.95383	Chr6	16345316	16346547	-	1009
XR_004157468.1	0.286037	-1.80572	0.0494098	Down	1.12215	1.24852	0.299247	0.0646295	0.292354	0.382034	Chr6	26799933	26801329	-	1292
XR_004157475.1	0.324383	-1.62423	0.0398016	Down	1.53272	0.580943	0.665394	0.320051	0.212428	0.360755	Chr6	3470404	3474033	-	1875
XR_004157728.1	0.131499	-2.92688	0.0106132	Down	6.26406	14.5154	4.55636	3.30049	0.0952898	0.102748	Chr6	807203	808140	+	569
XR_004157802.1	0.474152	-1.07658	0.0469581	Down	17.2889	12.0354	11.116	4.53481	11.7014	3.27976	Chr1	22385656	22392091	-	1143
XR_004157822.1	0.391354	-1.35345	0.0307702	Down	11.8706	12.7964	5.86849	8.34536	2.27332	1.79598	Chr6	3631579	3632348	+	679
XR_004158206.1	2.31033	1.2081	0.0178895	Up	2.91818	3.83332	2.239	9.33164	5.36926	6.41156	Chr7	22121528	22145641	+	22782
XR_004158270.1	12.2375	3.61324	0.00892967	Up	0.0396368	0.0624872	0.00983933	0.310595	0.341506	0.633312	Chr1	8643432	8646532	-	1533
XR_004158384.1	0.214044	-2.22402	0.0393483	Down	0.302243	0.904003	0.388121	0.0969352	0.268634	0.00113355	Chr7	10809869	10813843	-	1661
