# Supplementary material for: Transcriptional profiling of long non-coding RNAs regulating fruit cracking in Punica granatum L. under bagging
Source: Front Plant Sci. 2022 Oct 11;13:943547. doi: 10.3389/fpls.2022.943547 (PMC9592827; doi:10.3389/fpls.2022.943547)
Supplement: Supplementary Figure 1 — The expression patterns of ten lncRNAs. [file DataSheet_1.zip › supplementary materials/Table S5. Cis targets of DELs in FC and FNC.xls]

## Sheet: cis_total
Table S5. Cis targets of DELs in FC and FNC
mrna	ncrna	Correlation Coefficient	p-value	source_name	target_name
LOC116197791	TCONS_00009904	0.988794	0.000187641	LOC116197791	TCONS_00009904
LOC116206377	TCONS_00016510	0.982223	0.000471231	LOC116206377	TCONS_00016510
LOC116199681	XR_004155591.1	0.971964	0.001168	LOC116199681	XR_004155591.1
LOC116194883	TCONS_00008395	0.971839	0.0011784	LOC116194883	TCONS_00008395
LOC116202812	XR_004156437.1	-0.953652	0.00317242	LOC116202812	XR_004156437.1
LOC116194885	TCONS_00008395	0.942596	0.00484832	LOC116194885	TCONS_00008395
LOC116208420	XR_004157290.1	0.938225	0.00560634	LOC116208420	XR_004157290.1
LOC116216051	XR_004152396.1	0.913119	0.0109946	LOC116216051	XR_004152396.1
LOC116206827	XR_004157290.1	-0.908013	0.0123031	LOC116206827	XR_004157290.1
LOC116204966	XR_004156395.1	0.899826	0.0145497	LOC116204966	XR_004156395.1
LOC116202212	XR_004156394.1	0.89442	0.0161322	LOC116202212	XR_004156394.1
LOC116193220	TCONS_00003580	-0.882382	0.0199373	LOC116193220	TCONS_00003580
LOC116194884	TCONS_00008395	0.871021	0.0238805	LOC116194884	TCONS_00008395
LOC116208779	XR_004156769.1	-0.86899	0.024621	LOC116208779	XR_004156769.1
LOC116203817	XR_004156077.1	-0.857292	0.0290953	LOC116203817	XR_004156077.1
LOC116208653	XR_004156769.1	-0.837443	0.0374896	LOC116208653	XR_004156769.1
LOC116213299	TCONS_00032669	-0.831796	0.0400596	LOC116213299	TCONS_00032669
LOC116209658	TCONS_00022259	-0.831055	0.0404026	LOC116209658	TCONS_00022259
