# Supplementary material for: Transcriptional profiling of long non-coding RNAs regulating fruit cracking in Punica granatum L. under bagging
Source: Front Plant Sci. 2022 Oct 11;13:943547. doi: 10.3389/fpls.2022.943547 (PMC9592827; doi:10.3389/fpls.2022.943547)
Supplement: Supplementary Figure 1 — The expression patterns of ten lncRNAs. [file DataSheet_1.zip › supplementary materials/Table S6. Trans targets of DELs in FC and FNC.xlsx]

## Sheet: Sheet1
Table S6. Trans targets of DELs in FC and FNC
source_name	type	target_name	type
XR_004151985.1	lncRNA	LOC116201615	gene
XR_004158164.1	lncRNA	LOC116206787	gene
XR_004158164.1	lncRNA	LOC116202409	gene
XR_004158164.1	lncRNA	LOC116215862	gene
TCONS_00001938	lncRNA	LOC116197980	gene
TCONS_00021929	lncRNA	LOC116202409	gene
XR_004158164.1	lncRNA	LOC116202378	gene
XR_004154769.1	lncRNA	LOC116211906	gene
XR_004158164.1	lncRNA	LOC116206246	gene
TCONS_00021929	lncRNA	LOC116197014	gene
XR_004158164.1	lncRNA	LOC116187317	gene
XR_004154615.1	lncRNA	LOC116211906	gene
TCONS_00001938	lncRNA	LOC116202409	gene
TCONS_00008395	lncRNA	LOC116192249	gene
XR_004158164.1	lncRNA	LOC116195788	gene
TCONS_00021929	lncRNA	LOC116195518	gene
XR_004158164.1	lncRNA	LOC116209978	gene
TCONS_00001938	lncRNA	LOC116206246	gene
XR_004158164.1	lncRNA	LOC116197014	gene
TCONS_00021929	lncRNA	LOC116195788	gene
XR_004158164.1	lncRNA	LOC116214410	gene
TCONS_00003921	lncRNA	LOC116211906	gene
TCONS_00021929	lncRNA	LOC116215862	gene
TCONS_00021929	lncRNA	LOC116202378	gene
TCONS_00021929	lncRNA	LOC116209978	gene
TCONS_00021929	lncRNA	LOC116195239	gene
TCONS_00001938	lncRNA	LOC116206961	gene
TCONS_00021929	lncRNA	LOC116205378	gene
TCONS_00021929	lncRNA	LOC116206787	gene
TCONS_00003922	lncRNA	LOC116211906	gene
TCONS_00001938	lncRNA	LOC116202378	gene
TCONS_00021929	lncRNA	LOC116197980	gene
TCONS_00001938	lncRNA	LOC116195788	gene
TCONS_00021929	lncRNA	LOC116214953	gene
TCONS_00001938	lncRNA	LOC116195239	gene
TCONS_00022810	lncRNA	LOC116211189	gene
TCONS_00001938	lncRNA	LOC116215111	gene
TCONS_00021929	lncRNA	LOC116206246	gene
XR_004158164.1	lncRNA	LOC116195239	gene
TCONS_00021929	lncRNA	LOC116196956	gene
TCONS_00001938	lncRNA	LOC116215862	gene
TCONS_00021929	lncRNA	LOC116209521	gene
TCONS_00021929	lncRNA	LOC116215582	gene
TCONS_00001938	lncRNA	LOC116197014	gene
TCONS_00021929	lncRNA	LOC116187317	gene
