# Supplementary material for: Transcriptional profiling of long non-coding RNAs regulating fruit cracking in Punica granatum L. under bagging
Source: Front Plant Sci. 2022 Oct 11;13:943547. doi: 10.3389/fpls.2022.943547 (PMC9592827; doi:10.3389/fpls.2022.943547)
Supplement: Supplementary Figure 1 — The expression patterns of ten lncRNAs. [file DataSheet_1.zip › supplementary materials/Table S7. Cis targets of DELs in FB and FC.xlsx]

## Sheet: cis_total
Table S7. Cis targets of DELs in FB and FC
mrna	ncrna	CorrelationCoefficient	p-value	source_name	target_name
LOC116211454	XR_004157822.1	0.982405	0.000461638	LOC116211454	XR_004157822.1
LOC116197791	TCONS_00009904	0.948637	0.00388943	LOC116197791	TCONS_00009904
LOC116194241	XR_004154401.1	0.94819	0.0039569	LOC116194241	XR_004154401.1
LOC116188373	XR_004152417.1	0.944037	0.00461017	LOC116188373	XR_004152417.1
LOC116215045	TCONS_00032273	0.933764	0.00643557	LOC116215045	TCONS_00032273
LOC116205024	TCONS_00017083	0.910255	0.0117199	LOC116205024	TCONS_00017083
LOC116213738	TCONS_00032273	0.895232	0.0158896	LOC116213738	TCONS_00032273
LOC116202057	XR_004155453.1	0.891789	0.0169309	LOC116202057	XR_004155453.1
LOC116209335	TCONS_00022260	0.888616	0.0179185	LOC116209335	TCONS_00022260
LOC116212830	XR_004158384.1	0.888548	0.01794	LOC116212830	XR_004158384.1
LOC116216065	XR_004152190.1	0.887458	0.0182859	LOC116216065	XR_004152190.1
LOC116204520	TCONS_00016729	-0.881519	0.020225	LOC116204520	TCONS_00016729
LOC116209028	XR_004156768.1	-0.877522	0.0215826	LOC116209028	XR_004156768.1
LOC116205943	TCONS_00016729	0.875464	0.0222982	LOC116205943	TCONS_00016729
LOC116206760	TCONS_00022259	0.873085	0.0231391	LOC116206760	TCONS_00022259
LOC116213103	XR_004158384.1	0.863749	0.0265818	LOC116213103	XR_004158384.1
LOC116193220	TCONS_00003580	-0.859516	0.0282172	LOC116193220	TCONS_00003580
LOC116194639	XR_004158270.1	0.850208	0.0319758	LOC116194639	XR_004158270.1
LOC116205942	TCONS_00016729	0.844297	0.0344778	LOC116205942	TCONS_00016729
LOC116205142	TCONS_00017083	0.843245	0.0349322	LOC116205142	TCONS_00017083
LOC116202742	TCONS_00017083	0.837273	0.0375657	LOC116202742	TCONS_00017083
LOC116213296	XR_004158384.1	0.824215	0.0436345	LOC116213296	XR_004158384.1
LOC116202951	TCONS_00016729	0.814879	0.0482324	LOC116202951	TCONS_00016729
