# Supplementary material for: Transcriptional profiling of long non-coding RNAs regulating fruit cracking in Punica granatum L. under bagging
Source: Front Plant Sci. 2022 Oct 11;13:943547. doi: 10.3389/fpls.2022.943547 (PMC9592827; doi:10.3389/fpls.2022.943547)
Supplement: Supplementary Figure 1 — The expression patterns of ten lncRNAs. [file DataSheet_1.zip › supplementary materials/Table S8. Trans targets of DELs in FB and FC.xlsx]

## Sheet: Sheet1
Table S8. Trans targets of DELs in FB and FC
source_name	type	target_name	type
TCONS_00016729	lncRNA	LOC116205941	gene
TCONS_00021929	lncRNA	LOC116207638	gene
TCONS_00033801	lncRNA	LOC116189448	gene
TCONS_00033837	lncRNA	LOC116189448	gene
TCONS_00033801	lncRNA	LOC116187734	gene
TCONS_00033837	lncRNA	LOC116187734	gene
XR_004155123.1	lncRNA	LOC116212543	gene
XR_004155124.1	lncRNA	LOC116212543	gene
XR_004157475.1	lncRNA	LOC116192926	gene
XR_004157475.1	lncRNA	LOC116202860	gene
TCONS_00021929	lncRNA	LOC116202860	gene
TCONS_00021929	lncRNA	LOC116193214	gene
TCONS_00033801	lncRNA	LOC116189449	gene
TCONS_00033837	lncRNA	LOC116189449	gene
XR_004158270.1	lncRNA	LOC116187371	gene
TCONS_00021929	lncRNA	LOC116192926	gene
XR_004158270.1	lncRNA	LOC116202860	gene
TCONS_00021929	lncRNA	LOC116187610	gene
TCONS_00021929	lncRNA	LOC116187371	gene
TCONS_00021929	lncRNA	LOC116193056	gene
XR_004158270.1	lncRNA	LOC116192926	gene
TCONS_00021929	lncRNA	LOC116199926	gene
XR_004157475.1	lncRNA	LOC116199926	gene
TCONS_00021929	lncRNA	LOC116209693	gene
XR_004158270.1	lncRNA	LOC116200695	gene
XR_004158270.1	lncRNA	LOC116206787	gene
TCONS_00021929	lncRNA	LOC116195518	gene
XR_004158270.1	lncRNA	LOC116209719	gene
XR_004158270.1	lncRNA	LOC116193214	gene
XR_004157475.1	lncRNA	LOC116187371	gene
XR_004158270.1	lncRNA	LOC116206745	gene
XR_004158384.1	lncRNA	LOC116198055	gene
XR_004158270.1	lncRNA	LOC116193056	gene
XR_004156768.1	lncRNA	LOC116195677	gene
TCONS_00032273	lncRNA	LOC116197047	gene
TCONS_00021929	lncRNA	LOC116194600	gene
TCONS_00021929	lncRNA	LOC116200695	gene
XR_004157475.1	lncRNA	LOC116209978	gene
XR_004158270.1	lncRNA	LOC116206246	gene
XR_004158270.1	lncRNA	LOC116187610	gene
TCONS_00032273	lncRNA	LOC116192393	gene
TCONS_00021929	lncRNA	LOC116213060	gene
XR_004157475.1	lncRNA	LOC116205472	gene
TCONS_00032273	lncRNA	LOC116208932	gene
XR_004157475.1	lncRNA	LOC116193056	gene
XR_004158270.1	lncRNA	LOC116205378	gene
XR_004158384.1	lncRNA	LOC116203176	gene
TCONS_00021929	lncRNA	LOC116209978	gene
TCONS_00021929	lncRNA	LOC116206817	gene
TCONS_00021929	lncRNA	LOC116205378	gene
TCONS_00021929	lncRNA	LOC116206787	gene
XR_004157475.1	lncRNA	LOC116187610	gene
XR_004157187.1	lncRNA	LOC116207152	gene
XR_004158270.1	lncRNA	LOC116209978	gene
XR_004156768.1	lncRNA	LOC116207270	gene
TCONS_00021929	lncRNA	LOC116197980	gene
TCONS_00021929	lncRNA	LOC116210181	gene
XR_004158270.1	lncRNA	LOC116210181	gene
